# Supplementary material for: A Method for Comparing Proteins Measured in Serum and Plasma by Olink Proximity Extension Assay
Source: Mol Cell Proteomics. 2025 May 27;24(7):101000. doi: 10.1016/j.mcpro.2025.101000 (PMC12418474; doi:10.1016/j.mcpro.2025.101000)
Supplement: Supplemental Tables S1-S7 [file mmc1.xlsx]

## Sheet: S1. Original Cohort Serum NPX
Supplemental Table S1: Quantification of proteins from serum samples from the original cohort.
SubjectID	AARSD1	ABHD14B	ABL1	ACAA1	ACAN	ACE2	ACOX1	ACP5	ACP6	ACTA2	ACTN4	ACVRL1	ACY1	ADA	ADA2	ADAM15	ADAM22	ADAM23	ADAM8	ADAMTS13	ADAMTS15	ADAMTS16	ADAMTS8	ADCYAP1R1	ADGRB3	ADGRE2	ADGRE5	ADGRG1	ADGRG2	ADH4	ADM	AFP	AGER	AGR2	AGR3	AGRN	AGRP	AGXT	AHCY	AHSP	AIF1	AIFM1	AK1	AKR1B1	AKR1C4	AKT1S1	AKT3	ALCAM	ALDH1A1
45768	4.7178	4.8272	4.2457	1.7174	0.312	2.1897	0.8098	1.6025	0.8007	0.5417	0.5806	0.1581	1.5539	1.8605	1.3445	1.839	-0.2784	-1.1098	1.5327	-0.5839	-0.5534	-0.802	-1.8244	0.119	-0.0404	0.2794	0.4078	1.2739	0.5922	-0.9657	-0.298	-0.6595	-0.3118	1.0719	-0.872	0.3789	1.5208	0.5613	3.3701	5.5852	1.8559	3.3892	4.1231	3.4236	0.1556	3.4679	2.0179	1.2103	2.3654
45767	4.4505	1.8093	2.2174	1.1832	2.8303	1.4731	1.6663	2.0094	1.1092	0.2417	0.0216	0.9884	1.6559	1.4289	0.2094	1.986	0.4142	0.2478	1.1356	0.4933	1.0954	-0.1454	1.3692	0.673	0.2915	1.1795	0.7822	0.1819	2.0473	-0.6432	-0.2867	-0.3878	-1.072	1.8534	1.531	1.6041	1.9538	0.1872	0.1776	4.5454	2.2182	1.9599	2.4812	1.7295	0.1966	3.6868	1.3737	0.9467	2.3053
45769	3.4901	3.0928	0.9297	1.9348	1.7256	0.7552	-0.0599	2.6264	1.0298	-0.6318	-0.4271	0.3899	1.5859	1.2603	3.0361	3.1738	0.2592	-1.057	1.1992	0.4751	0.5104	0.1506	-0.3395	0.4142	0.862	2.1564	2.3674	1.3799	1.1785	-0.1417	1.1682	2.2831	-0.2673	1.7354	0.5629	1.4974	2.0824	1.5737	2.4734	4.5704	0.5106	1.7868	2.1846	1.3343	0.2746	2.5844	0.6318	1.1616	2.5044
45770	3.604	3.5332	3.9742	4.8565	1.4249	2.6892	1.4067	2.0615	1.4736	0.5177	0.1446	1.3236	2.5944	2.1098	1.5853	1.5897	-0.8848	-1.0921	1.6717	-0.1977	1.0194	-1.1645	-0.617	0.1911	-0.2299	1.2705	0.9497	0.7876	1.5479	-0.5337	1.3678	-0.1819	-0.1483	2.1117	0.4966	1.7495	3.8248	3.0608	4.2495	6.3372	2.4398	3.256	3.4066	3.5012	-0.2987	3.8215	2.1493	1.0634	3.2337
45771	3.2266	2.8274	1.9555	2.0842	-0.0914	-1.0008	-0.0929	0.3675	0.0226	-0.5746	-0.0723	0.0728	0.306	0.7061	0.8386	1.1394	-0.0222	-0.5242	1.9966	0.3564	0.6264	-0.3897	0.0959	0.4429	0.773	0.3815	-0.1024	-0.2727	1.1455	-0.9845	0.0583	-0.3853	0.4983	-0.9188	-0.5806	0.5576	2.0252	1.5935	1.5483	4.2	1.9536	2.9747	1.4057	1.4449	-0.58	2.1724	1.5984	0.2869	1.3189
45772	4.862	2.1579	1.2574	3.4661	0.1984	0.5613	0.9164	1.1007	0.8658	-0.2826	-0.1244	0.6378	2.3187	0.9188	1.9985	1.8305	-0.2364	-1.1514	1.3246	0.2921	0.5333	-0.6326	-1.0003	0.0825	-0.7078	0.968	0.66	0.2877	0.4701	0.8198	1.1896	-1.2403	-0.6318	4.1446	0.0949	0.7267	3.2581	2.2699	2.0861	5.9366	0.9479	1.9798	3.2628	1.0551	-0.4386	3.5688	0.907	0.4097	2.8669
45773	3.326	0.7933	0.3176	-0.0331	1.4573	-1.2655	1.1729	0.0642	0.3742	1.1895	0.9148	-0.0632	-0.2878	1.3907	1.9004	1.7573	-0.618	-0.8209	1.476	0.3573	0.1306	-1.2133	-0.3103	-0.3464	-0.6546	0.644	0.3107	-1.0604	0.402	-1.0224	0.7745	-2.2785	-0.7613	0.7814	0.1393	0.7665	3.5349	-0.6887	1.4935	5.3907	0.1413	0.9193	0.8698	-0.8556	-0.2785	2.2974	-0.1554	0.6141	1.2825
45774	4.4798	3.479	2.4792	0.5953	2.6846	-0.8448	0.7071	0.7329	-0.7642	-0.513	0.0838	0.2656	0.6374	1.2356	0.4604	2.0076	0.1744	-0.4677	1.3695	0.4888	0.7141	-0.1937	0.7898	0.4091	0.5489	0.3571	0.3658	-0.1146	2.0047	-1.5806	-1.3228	1.7081	-0.0957	0.8549	-0.1378	0.8375	1.0947	-0.6794	2.0221	5.9918	1.4426	2.0556	2.6287	2.3878	-0.5254	3.1186	1.2802	0.818	1.8172
45775	4.7786	3.2383	2.2124	1.2763	0.379	-0.648	1.2054	0.2736	0.2282	0.8586	0.8612	0.7316	0.0715	1.3611	-1.515	1.3016	0.2113	-0.7087	2.7227	0.3424	1.185	0.1125	0.4598	0.4075	0.4208	0.179	0.1634	0.0306	0.7051	-0.5556	-0.0154	0.2594	-0.3032	-0.4491	0.2879	0.7858	1.9349	-0.9013	1.8443	6.7786	2.3106	2.9885	2.6565	1.882	-0.4609	3.7023	1.1251	0.5353	2.4685
45776	2.1168	2.593	2.192	-0.0291	2.4518	-0.7392	0.4967	0.7308	0.6057	0.39	0.5946	0.6154	-0.6097	1.6889	1.0255	1.1384	0.7866	0.4204	0.9892	0.7858	1.8701	0.0372	0.639	0.6042	1.098	0.943	0.8348	-0.2706	1.9986	-0.9193	0.0986	-0.3899	0.9384	-0.5592	-0.356	1.3422	1.6051	-0.1393	1.2579	3.1354	1.2642	1.7671	1.1126	0.7646	-0.4451	2.4069	0.8648	0.7901	0.6673
45777	2.3145	1.6248	0.9409	1.5879	2.1732	-0.5232	0.5697	0.5814	0.6955	-0.3321	0.1394	0.371	-0.1205	1.2473	1.181	1.6747	0.8818	0.7694	0.7305	0.4759	1.5061	-0.2584	0.2164	0.3674	0.4149	0.265	0.3105	-0.306	1.6919	-0.9487	-0.0524	-0.2643	0.73	1.0136	0.8259	0.7978	2.1594	0.2145	0.4624	1.9785	0.8247	1.3152	0.511	1.2385	0.0441	1.9723	1.1981	0.8297	0.2204
11414	1.5477	1.7411	0.6741	-0.1998	2.5565	-0.9984	-0.1334	0.0191	0.6674	0.1597	0.08	1.0549	0.2996	1.8131	2.3688	1.8369	1.1513	0.4754	0.8776	0.4533	0.9242	-0.4632	0.1826	0.2213	0.2442	1.2811	1.1923	-0.2357	1.6881	-0.1208	1.1137	-1.4149	0.9713	1.0278	-0.4835	0.9072	2.7626	0.1881	0.9773	5.0238	0.7576	1.222	0.8061	0.2292	0.2647	1.3005	0.5806	0.5355	1.2853
11780	3.0148	2.0411	1.7061	0.4939	2.172	-0.5881	0.3148	1.8515	1.9931	-0.7395	-0.8122	1.1155	1.2772	2.4938	2.928	1.9194	0.1674	0.2699	1.5168	0.4436	1.8755	0.0626	1.1674	-0.6533	0.3374	1.6263	2.1226	0.4472	2.0578	-0.9843	-0.1898	2.4677	0.8805	2.3167	-0.6375	1.8517	2.0626	1.7472	1.8605	3.9949	1.4173	2.5401	0.9676	0.9067	0.0569	1.9284	1.0881	1.0341	1.8477
12145	2.9735	2.1593	1.5173	0.8038	2.3165	-0.8981	0.3321	0.701	0.9527	0.1199	-0.1833	1.025	-0.0969	0.738	0.5853	1.287	1.2057	0.704	1.4461	0.3835	0.6972	-0.7998	0.6125	0.1809	1.1777	0.3982	0.4683	-0.3688	1.3691	-1.4487	0.223	-0.4712	1.1119	0.9541	0.7185	0.9081	1.3053	-0.6697	1.7142	3.7841	1.5347	1.4504	0.6596	1.1703	-0.0767	2.2982	0.9743	0.8458	0.4827
12510	2.5269	2.317	1.9607	0.8499	0.5463	-0.2552	0.5255	0.1169	0.1167	0.1018	-0.1983	0.7435	0.4395	0.8567	0.4344	0.9335	0.0615	0.189	1.1309	0.5237	0.9885	0.5718	0.3238	0.7647	0.3779	0.6102	0.3363	-0.6874	0.6454	-1.2726	0.2095	-0.3189	0.2658	0.1823	0.6492	0.6236	2.1156	-0.322	1.3277	2.0486	1.6757	2.6374	0.4003	1.2957	0.1136	1.7589	1.2146	0.4718	0.3215
12875	3.5777	2.0505	1.0179	-1.6518	2.2969	-0.9941	0.1675	-0.1102	0.7592	-0.4228	-0.2363	0.4026	-0.3304	1.0599	1.2752	1.6826	0.1578	-0.9442	1.0989	0.2548	0.632	0.2157	0.2097	0.4031	0.3333	0.3908	0.3183	-0.6944	1.3744	-1.1341	-0.0053	-0.1314	0.4705	1.4869	-0.2815	0.4989	0.2562	-1.4559	2.3067	4.4406	1.7429	0.9999	1.3866	1.7287	-0.3262	2.7673	-0.0339	0.4567	0.7789
13241	4.5231	2.713	1.9479	0.5975	2.8058	-0.5454	0.4137	0.6549	-0.0012	-0.2691	-0.0621	0.3145	0.9923	1.3365	0.713	2.2328	0.6117	0.6555	1.0329	-0.249	1.0795	-0.1735	1.9821	0.1457	0.7395	0.5895	0.3938	-0.5762	2.339	-1.3362	-0.2572	0.0367	0.0913	2.0157	-0.4847	0.9121	1.7248	-0.1803	0.9837	5.8657	0.4538	2.4167	2.1788	0.6508	-0.2129	3.1815	1.2652	1.1703	1.8926
13606	2.9619	2.4759	2.1017	2.0782	2.3926	-0.5808	-0.2579	1.1333	0.2594	-0.0219	0.0641	0.3768	-0.0133	1.3756	1.6531	1.5256	0.2819	-0.0298	1.9573	0.2362	1.7592	-0.252	1.7769	0.0075	0.6182	1.2369	1.181	-0.5937	1.5971	-1.6782	0.1572	-0.1801	0.0839	0.9883	-0.424	1.2295	2.6202	0.8676	2.0698	3.6438	1.3328	1.3613	1.7993	1.8225	-0.1523	3.535	1.387	0.5752	1.6221
13971	3.9126	2.5633	2.1522	0.7927	2.6981	-0.6573	0.5365	0.8018	0.4972	-0.7462	-0.4379	0.8221	0.4542	1.273	1.3105	2.3815	1.0033	0.49	1.7728	0.2087	1.2541	-0.3382	0.868	0.1478	0.8212	1.3899	1.0231	0.0762	2.4617	-1.4913	-0.0045	-0.0455	0.7497	1.4586	0.3367	0.7207	1.546	0.3778	1.8988	3.8401	2.5481	1.5042	0.9378	1.9568	-0.9697	3.2541	0.9422	1.1854	1.1152
[truncated: 1,414 more columns]

## Sheet: S2. Original Cohort Plasma NPX
Supplemental Table S2: Quantification of proteins from plasma samples from the original cohort.
SubjectID	AARSD1	ABHD14B	ABL1	ACAA1	ACAN	ACE2	ACOX1	ACP5	ACP6	ACTA2	ACTN4	ACVRL1	ACY1	ADA	ADA2	ADAM15	ADAM22	ADAM23	ADAM8	ADAMTS13	ADAMTS15	ADAMTS16	ADAMTS8	ADCYAP1R1	ADGRB3	ADGRE2	ADGRE5	ADGRG1	ADGRG2	ADH4	ADM	AFP	AGER	AGR2	AGR3	AGRN	AGRP	AGXT	AHCY	AHSP	AIF1	AIFM1	AK1	AKR1B1	AKR1C4	AKT1S1	AKT3	ALCAM	ALDH1A1
45768	4.3124	4.4953	2.6612	1.7783	-0.0322	1.6462	0.4931	1.5597	0.7226	-0.3121	0.4062	-0.1678	1.5111	1.8605	1.1847	1.265	-0.8103	-1.3356	1.338	-0.6739	-1.1278	-0.8603	-2.2129	0.4025	-0.3238	0.2794	0.3171	0.3675	0.392	-1.4274	-0.298	-1.079	-0.4501	-0.9575	-1.12	0.2114	1.7221	0.4388	2.5342	5.898	1.6909	3.3315	4.4702	2.8414	-0.2481	3.5478	1.2942	1.261	2.8899
45767	4.7582	3.4165	5.0127	3.9336	2.4356	1.096	1.6663	1.5165	1.3816	-0.6922	-0.1412	0.6231	1.259	1.665	0.1019	1.4765	-0.08	0.1448	2.2229	0.4631	0.6814	-0.3693	1.1637	0.2531	-0.0666	0.9448	0.6592	0.1181	1.3417	-0.8875	-0.8396	-0.7962	-1.6156	1.8132	1.074	1.1107	1.9538	-0.4765	1.7762	3.6979	0.4314	6.7506	3.4578	3.3122	-0.2046	3.5557	2.8934	0.596	2.2053
45769	4.1094	4.4645	3.2922	1.9708	1.331	0.4726	1.0889	2.7265	0.9989	-0.6649	-0.7051	0.301	1.4325	1.587	2.966	3.0224	0.1079	-0.981	1.5939	0.5358	0.2828	-0.1278	-0.3069	0.4314	0.7345	2.1436	2.3546	1.3421	0.7056	-0.092	0.5742	2.1713	-0.3538	1.7354	-0.2367	1.39	1.9166	1.299	3.5423	4.5704	1.9742	4.8892	2.2671	2.4243	-0.1076	3.3374	1.6299	1.1616	2.0662
45770	3.067	3.0882	3.009	4.4719	1.154	3.1411	1.6771	1.7182	1.7525	0.2844	0.1446	0.9487	2.4304	1.9286	1.2732	1.1817	-1.6519	-1.0447	0.9639	-0.562	-0.1734	-0.3422	-1.3545	0.0648	-0.3005	0.9708	0.9183	0.9395	1.1063	-0.2251	1.1272	-0.4414	-0.8746	2.8259	-0.2617	0.9074	3.1476	3.0608	3.6251	5.4735	2.4398	2.5152	2.1122	2.4192	-0.4641	3.3864	0.9959	0.7851	2.6023
45771	3.2266	2.8274	1.9555	1.8234	0.1853	-0.5688	0.7545	0.6378	0.125	-0.3984	-0.0745	0.4602	0.6585	0.827	1.3122	1.462	0.2867	-0.0906	1.2299	0.4136	0.7684	0.4454	0.2473	0.6835	1.0352	0.6924	0.0999	0.0744	1.5247	-0.3165	0.3226	-0.1803	0.8131	-1.0267	-0.6828	0.9887	2.7421	1.8281	1.5736	4.8859	0.7582	1.4072	0.9259	1.8522	0.1027	3.3008	1.203	0.4511	1.8916
45772	3.2855	2.5049	1.9085	3.2837	-0.0054	0.5116	0.3205	1.3685	0.8866	-0.1917	0.7091	0.9129	2.5158	0.7271	1.9985	1.6768	0.0278	-0.9334	1.869	0.4751	0.8101	-0.6794	-0.7938	-0.0403	-0.5039	1.088	1.0758	0.2877	0.5819	1.0784	1.0633	-1.0036	-0.4495	3.9915	0.2381	0.8789	3.0687	2.3003	2.0239	4.1533	1.4105	2.6759	0.8859	-0.0882	-0.2609	2.4167	0.3487	0.5656	1.9587
45773	5.9773	4.0972	5.4415	2.0479	2.0709	-1.0959	1.3039	0.2702	1.2292	1.2725	1.1725	0.5329	0.4538	2.8591	2.1934	2.2863	-0.1123	-0.4028	3.199	0.3573	0.6058	-0.4459	-0.1638	0.5062	0.0061	0.9962	0.6781	-0.1792	0.9291	-0.6716	0.6489	-1.742	-0.4656	0.2257	0.4238	0.9575	3.4978	-0.591	3.5903	7.0802	2.9976	5.9662	3.7366	3.2135	0.2407	4.9545	1.5007	0.5338	2.8488
45774	2.4794	2.4402	1.306	0.3044	2.5085	-0.8171	0.0993	0.3567	-0.8789	-0.3482	-0.0376	-0.3908	0.4141	0.6353	0.1741	1.5561	0.0062	-0.387	0.826	0.1815	0.7441	-0.1937	0.5943	0.4538	0.404	0.1736	0.0155	-1.1554	1.9698	-1.6427	-0.9275	1.5396	-0.4293	1.4782	0.1225	0.5809	1.8146	-0.9704	1.907	2.6195	0.6216	2.9682	0.1251	1.2035	-0.6976	1.7472	1.5028	0.5836	0.0697
45775	2.6878	2.366	1.7154	0.6357	0.3457	-0.7446	0.8149	0.26	-0.3671	0.4589	0.2111	0.7316	0.0715	0.4532	-1.9109	1.0613	0.2499	-0.9797	1.1985	0.218	0.9043	-0.2016	0.1286	-0.0278	0.397	-0.2734	0.0534	-0.3364	0.6462	-0.6667	-0.3405	0.3313	-0.443	-0.1326	-0.8054	0.4757	1.6993	-0.8581	0.8851	2.3428	0.2792	2.6752	0.8095	0.3353	0.2589	2.0633	1.2264	0.1721	0.0667
45776	2.857	2.1233	2.0648	0.6432	2.4775	-0.6874	0.5969	0.6652	0.5779	0.5894	0.2736	0.3319	-0.8109	1.7864	1.0408	1.1452	0.66	0.3359	0.9892	0.7394	1.8701	0.2255	0.6837	0.5299	0.9759	0.9387	0.8348	-0.1179	2.0498	-1.1071	0.3651	-0.5262	0.9384	0.2341	-0.5738	1.3422	1.3764	-0.2821	1.2579	3.2673	1.5655	2.6056	1.1126	1.5	0.3203	2.1815	0.499	0.7421	0.6673
45777	3.4519	2.4131	1.4974	1.5386	2.0491	-1.0154	0.3698	0.1649	0.5173	-0.5532	0.121	0.2594	-0.2239	1.0133	1.1466	1.3018	0.8193	0.4819	1.1721	0.1253	0.875	-0.3211	-0.0559	0.5929	0.3776	0.1973	-0.1022	-0.8099	1.2014	-1.139	-0.2462	-0.4001	0.7203	-1.4241	0.4382	0.7689	1.4139	0.1799	1.1266	3.5097	0.5051	2.9236	0.6024	1.2538	0.1328	2.6227	1.1981	0.5058	0.8473
11414	2.9362	2.0044	1.2818	0.2104	2.596	-0.4952	0.9207	0.3419	0.9252	0.0643	0.138	1.5075	0.411	2.1215	2.4875	1.9504	1.6763	0.6683	1.3035	0.6179	1.2991	0.0291	0.4353	0.2078	0.7835	1.6219	1.6925	0.2487	1.806	0.3778	1.1754	-0.9948	1.3616	1.3315	0.1611	1.5512	3.0703	0.2958	1.7627	5.4468	1.1816	0.2991	0.6657	0.422	0.0055	2.2762	1.2158	0.9551	1.3945
11780	3.7009	1.9251	2.3353	1.4082	2.3211	-0.2356	0.2288	1.8515	2.0677	-0.5879	0.0414	1.4658	1.6128	2.7961	2.9259	2.1781	0.6887	0.3512	1.5972	0.4836	1.6565	-0.065	0.9014	0.1947	0.6821	1.8424	2.244	0.5731	2.3424	-0.6071	0.4924	2.8032	1.0909	2.6853	-0.229	2.0874	2.2424	1.7059	2.3678	4.2766	1.9065	2.5401	1.2232	1.1399	0.2337	2.7855	1.4717	1.13	2.0518
12145	2.9033	2.8181	2.2	0.5321	2.3165	-0.9501	0.4923	0.5954	1.0914	0.2363	-0.0048	0.8981	-0.2435	0.7829	0.5687	1.4473	1.2173	0.704	2.188	0.3466	0.9648	-0.4843	0.6125	-0.0935	1.1777	0.5408	0.4171	-0.6072	1.3691	-1.8078	0.2056	-0.6478	1.1158	0.4166	0.8166	0.9859	1.6338	-0.7921	2.6	2.9582	2.1011	3.2179	0.7646	1.1703	-0.1026	2.2982	1.5942	0.8467	0.6407
12510	2.9006	2.327	0.7098	0.5556	0.2361	-0.3264	-0.0825	0.2492	0.0341	-0.0158	-0.2844	0.6947	0.3703	0.478	0.5362	0.8311	-0.0103	0.0173	0.3448	0.608	0.542	0.8514	0.1885	-0.0488	0.326	0.4922	0.544	-1.0174	0.606	-1.1845	0.1931	-0.4117	0.0018	1.9075	0.6492	0.4009	1.594	-0.5723	0.4088	3.4518	0.8693	0.2455	1.1699	-0.2465	-0.4097	2.5072	-0.008	0.3658	0.8145
12875	5.9021	6.4218	6.1817	4.2224	2.4496	-0.7637	2.4962	0.4689	2.9632	0.0194	0.2281	0.7412	0.584	2.7875	1.6598	2.0545	0.7625	-0.091	2.2488	0.6018	1.2771	0.1177	0.6796	0.4552	0.8859	0.8933	1.0529	0.3912	1.6181	-1.487	0.11	0.5356	0.8074	2.4359	0.0387	1.206	1.3793	-1.2972	4.1511	5.875	3.1888	7.5793	4.5657	4.2086	-0.1365	4.5972	3.1578	0.7993	2.6947
13241	3.3316	2.382	0.912	0.746	2.8854	-0.5454	-0.0382	0.7005	-0.1253	-0.2691	0.0071	0.7445	1.0741	1.1924	0.79	2.2328	0.9357	0.4411	0.2599	0.0211	1.3657	-0.3398	2.1432	0.3255	0.939	0.6554	0.6054	-0.5015	2.5367	-1.2515	-0.0204	0.2909	0.2837	2.0627	0.2494	1.1487	1.9829	-0.1041	0.5106	4.3762	-0.0963	0.4595	1.6049	0.3232	-0.2129	2.3611	1.0738	1.3418	1.5123
13606	2.5251	2.149	1.3919	2.0782	2.5882	-0.6119	0.029	1.2196	0.2594	-0.7637	0.1152	0.5797	0.18	1.1175	1.7713	1.5477	0.2687	-0.1544	1.7661	0.5179	0.7982	-0.0287	1.7792	0.0075	0.6805	1.334	1.2832	-0.7086	1.8095	-1.6782	0.1926	-0.1728	0.2226	-0.8716	-0.8659	1.4613	2.3277	0.9382	1.8874	3.0036	1.3958	0.2867	1.461	1.1752	-0.4007	3.3918	0.2333	0.6581	1.205
13971	2.2408	2.2048	1.1543	-0.8754	2.798	-0.5587	-0.362	0.5363	0.309	-0.617	0.2782	1.1616	0.5738	0.7883	1.4241	2.4144	1.0033	0.3128	1.2105	0.092	1.2576	-0.167	0.8204	-0.2239	0.9565	1.291	0.9514	0.3109	2.4495	-1.5718	0.2197	-0.0455	0.6224	1.2242	0.4843	0.4754	1.7388	0.4934	1.06	1.5701	0.5312	1.1182	0.8981	0.0856	-0.4298	1.3769	0.9278	0.9586	0.2421
[truncated: 1,414 more columns]

## Sheet: S3.Initial Protein Models
Supplemental Table S3: Protein model characteristics generated from initial cohort of samples.
Protein	Slope	R.squared	Slope.std	lm_tier
ACAN	0.914703	0.9	0.112016	Tier1
ACE2	1.01872	0.9	0.135018	Tier1
ACP5	1.03764	0.9	0.192296	Tier1
ACP6	0.521387	0.6	0.203183	Tier1
ACTA2	0.792041	0.6	0.332485	Tier1
ACVRL1	0.556822	0.5	0.287746	Tier1
ACY1	0.990116	0.9	0.182126	Tier1
ADA2	0.905788	1	0.0839568	Tier1
ADAM15	0.765342	0.7	0.248017	Tier1
ADAM22	0.659513	0.8	0.183696	Tier1
ADAM23	1.0165	0.8	0.220987	Tier1
ADAMTS13	0.711896	0.7	0.220603	Tier1
ADAMTS15	0.634004	0.5	0.310682	Tier1
ADAMTS8	0.883976	0.9	0.120423	Tier1
ADGRB3	0.857922	0.7	0.259735	Tier1
ADGRE2	0.832068	0.8	0.178919	Tier1
ADGRE5	0.836126	0.8	0.181683	Tier1
ADGRG1	0.674933	0.5	0.350115	Tier1
ADGRG2	0.843879	0.8	0.220102	Tier1
ADH4	0.731005	0.9	0.147946	Tier1
ADM	0.990741	0.8	0.260375	Tier1
AFP	0.980029	0.9	0.129376	Tier1
AGER	0.746952	0.9	0.135702	Tier1
AGR2	0.553413	0.5	0.258288	Tier1
AGR3	0.698457	0.5	0.366718	Tier1
AGRP	1.06592	0.7	0.349303	Tier1
AGXT	0.959318	1	0.0810991	Tier1
ALCAM	0.682558	0.5	0.315969	Tier1
ALDH3A1	0.807949	0.9	0.126914	Tier1
ALPP	1.03765	0.9	0.178458	Tier1
AMBN	1.06309	1	0.0860843	Tier1
AMBP	1.03462	0.8	0.263832	Tier1
AMN	0.489971	0.5	0.258344	Tier1
AMY2A	0.930845	0.9	0.138238	Tier1
AMY2B	0.89319	0.8	0.206503	Tier1
ANG	1.13085	0.9	0.180135	Tier1
ANGPT2	0.81473	0.9	0.104577	Tier1
ANGPTL1	0.907803	0.8	0.192882	Tier1
ANGPTL2	0.406598	0.5	0.212307	Tier1
ANGPTL4	0.914993	0.9	0.149312	Tier1
ANGPTL7	0.879835	0.9	0.168314	Tier1
ANPEP	0.966892	0.7	0.293206	Tier1
ANXA10	0.944038	0.8	0.197054	Tier1
AOC3	0.770696	0.7	0.256691	Tier1
APLP1	0.716904	0.8	0.159629	Tier1
APOH	0.712739	0.6	0.294604	Tier1
APOM	0.937532	0.8	0.221918	Tier1
AREG	1.11023	0.7	0.382336	Tier1
ARNT	0.856762	0.6	0.320025	Tier1
ART3	0.922716	0.8	0.207286	Tier1
ASAH2	0.886413	0.9	0.115334	Tier1
ASGR1	0.835458	0.8	0.230211	Tier1
AXL	0.98323	0.7	0.278621	Tier1
B4GALT1	0.962755	0.8	0.233292	Tier1
B4GAT1	1.0254	0.8	0.234875	Tier1
BAG3	0.79022	0.7	0.222078	Tier1
BAIAP2	0.966357	0.8	0.230396	Tier1
BAMBI	0.582599	0.6	0.243943	Tier1
BCAM	0.795541	0.7	0.263089	Tier1
BCAN	0.967273	0.9	0.169676	Tier1
BLMH	0.751699	0.6	0.292417	Tier1
BOC	0.842541	0.7	0.272069	Tier1
BPIFB1	0.942316	0.9	0.145872	Tier1
BSG	0.726317	0.6	0.277729	Tier1
BST1	0.789769	0.7	0.263442	Tier1
BST2	1.06133	0.9	0.147013	Tier1
C19orf12	0.577742	0.5	0.302956	Tier1
C1QA	0.760006	0.8	0.19751	Tier1
C2	0.947809	0.6	0.404232	Tier1
C4BPB	1.05203	0.9	0.212766	Tier1
CA14	0.949191	0.9	0.166469	Tier1
CA4	1.0189	0.5	0.457906	Tier1
CA5A	1.03075	1	0.0958557	Tier1
CA6	0.901921	0.9	0.112598	Tier1
CA9	1.04971	0.9	0.161642	Tier1
CALB1	1.07364	0.8	0.294787	Tier1
CALB2	0.787615	0.5	0.37371	Tier1
CALCA	0.993819	1	0.0964639	Tier1
CBLIF	0.95138	0.9	0.110631	Tier1
CBLN4	0.862053	1	0.0884626	Tier1
CCDC80	0.606338	0.7	0.196543	Tier1
CCL13	0.930361	0.5	0.41215	Tier1
CCL14	0.746884	0.7	0.259167	Tier1
CCL15	0.993416	0.9	0.118922	Tier1
CCL16	0.823008	0.8	0.178144	Tier1
CCL17	0.922796	0.7	0.325024	Tier1
CCL18	1.04978	0.9	0.161448	Tier1
CCL19	1.0071	0.9	0.169951	Tier1
CCL2	0.695302	0.7	0.246461	Tier1
CCL20	1.02349	1	0.100069	Tier1
CCL21	0.597355	0.8	0.130312	Tier1
CCL22	0.877119	0.8	0.18129	Tier1
CCL23	1.00344	0.9	0.151855	Tier1
CCL24	0.987063	0.9	0.186722	Tier1
CCL25	1.02171	0.9	0.184052	Tier1
CCL26	1.20768	0.5	0.642229	Tier1
CCL27	0.93284	0.7	0.297093	Tier1
CCL3	0.783639	0.8	0.166469	Tier1
CCL4	0.655842	0.7	0.224035	Tier1
CCL7	0.990906	0.9	0.131689	Tier1
CCL8	0.80135	0.8	0.224121	Tier1
CCN3	0.937419	1	0.0817239	Tier1
CCN5	0.892763	0.8	0.186996	Tier1
CD109	0.819739	0.8	0.187163	Tier1
CD14	0.716917	0.6	0.270375	Tier1
CD160	0.800992	0.9	0.122262	Tier1
CD163	0.988551	0.9	0.148269	Tier1
CD177	1.04139	0.9	0.140398	Tier1
CD1C	0.751797	0.9	0.126875	Tier1
CD200R1	0.679323	0.7	0.199014	Tier1
CD207	0.747691	0.8	0.199256	Tier1
CD209	1.00873	0.9	0.195303	Tier1
CD22	0.897058	0.9	0.121797	Tier1
CD27	0.965844	0.8	0.242661	Tier1
CD276	0.83019	0.8	0.19017	Tier1
CD28	0.854279	0.8	0.183893	Tier1
CD300C	0.854614	0.8	0.179822	Tier1
CD300E	0.850475	0.9	0.145858	Tier1
CD300LF	0.765242	0.9	0.112104	Tier1
CD300LG	0.973563	0.8	0.210665	Tier1
CD302	0.702603	0.6	0.287366	Tier1
CD33	0.934824	0.9	0.108139	Tier1
CD34	0.617102	0.7	0.210088	Tier1
CD48	0.827282	0.8	0.218632	Tier1
CD59	0.839761	0.6	0.299674	Tier1
CD6	0.733296	0.5	0.323532	Tier1
CD70	0.922336	0.8	0.226077	Tier1
CD79B	0.87746	0.9	0.0977764	Tier1
CD83	0.66152	0.7	0.230376	Tier1
CD8A	0.711607	0.8	0.182626	Tier1
CD93	0.879266	0.8	0.231589	Tier1
CD99	0.779669	0.5	0.39083	Tier1
CDCP1	0.910082	1	0.0880067	Tier1
CDH1	0.97933	0.6	0.390067	Tier1
CDH15	0.876732	0.9	0.110536	Tier1
CDH17	0.770955	0.8	0.181497	Tier1
CDH2	0.960188	0.7	0.283689	Tier1
CDH3	0.851849	0.8	0.219907	Tier1
CDH5	0.768422	0.8	0.175655	Tier1
CDH6	0.91162	0.7	0.263796	Tier1
CDHR2	0.987472	0.9	0.122168	Tier1
CDHR5	0.948332	0.9	0.186561	Tier1
CDON	0.83484	0.9	0.160232	Tier1
CDSN	1.50686	0.6	0.584949	Tier1
CEACAM1	1.14964	0.8	0.259228	Tier1
CEACAM21	0.86235	0.8	0.205903	Tier1
CELA3A	0.93263	0.9	0.167765	Tier1
CES1	1.0525	1	0.0881676	Tier1
CES2	0.969221	0.7	0.285368	Tier1
CES3	0.681331	0.6	0.288432	Tier1
CFC1	0.723964	0.6	0.291828	Tier1
CGA	0.972978	0.9	0.148277	Tier1
CGREF1	0.982374	0.9	0.168315	Tier1
CHGB	0.928148	0.9	0.177044	Tier1
CHI3L1	0.780974	0.8	0.207179	Tier1
CHIT1	0.896925	0.9	0.101983	Tier1
CHL1	0.786806	0.8	0.170276	Tier1
CHRDL1	0.692463	0.6	0.301647	Tier1
CHRDL2	0.999464	0.8	0.20717	Tier1
CLEC10A	0.761698	0.6	0.305904	Tier1
CLEC14A	0.728183	0.7	0.218787	Tier1
CLEC1A	0.628067	0.5	0.308254	Tier1
CLEC4C	0.885592	0.9	0.175397	Tier1
CLEC4G	0.840337	0.8	0.214539	Tier1
CLEC7A	0.941475	0.9	0.165484	Tier1
CLMP	0.769807	0.6	0.318556	Tier1
CLPS	0.91156	0.9	0.167354	Tier1
CLSTN2	0.991684	0.9	0.165816	Tier1
CLUL1	0.973344	0.9	0.112634	Tier1
CNDP1	1.00077	1	0.0926922	Tier1
CNTN1	0.912699	0.8	0.249354	Tier1
CNTN2	0.941991	0.9	0.106252	Tier1
CNTN3	0.700985	0.7	0.210629	Tier1
CNTN4	0.598741	0.6	0.25477	Tier1
CNTN5	0.906238	0.9	0.123079	Tier1
CNTNAP2	0.90094	0.9	0.156551	Tier1
COL18A1	0.743339	0.7	0.222693	Tier1
COL1A1	0.92693	1	0.0781244	Tier1
COL4A1	1.00713	0.9	0.203666	Tier1
COL6A3	0.841098	0.8	0.181303	Tier1
COL9A1	0.948297	1	0.0364822	Tier1
COLEC12	0.665747	0.6	0.239231	Tier1
COMP	0.966894	0.8	0.200252	Tier1
COPE	0.878965	0.8	0.244206	Tier1
CPA1	0.914561	0.9	0.126456	Tier1
CPA2	1.01052	0.9	0.115958	Tier1
CPB1	0.850477	0.9	0.12721	Tier1
CPE	0.839983	0.6	0.308537	Tier1
CPM	0.94281	0.8	0.20248	Tier1
CPVL	0.548356	0.8	0.11253	Tier1
CR2	0.932387	0.9	0.108504	Tier1
CRELD2	0.522829	0.5	0.269314	Tier1
CRH	0.998411	1	0.0851487	Tier1
CRHBP	0.835239	0.6	0.298117	Tier1
CRIM1	0.956852	0.6	0.375334	Tier1
CRISP2	1.02922	0.9	0.153832	Tier1
CRNN	0.89115	0.9	0.124697	Tier1
CRTAC1	0.807897	0.9	0.156006	Tier1
CRTAM	0.860105	1	0.0880081	Tier1
CRX	1.12331	0.8	0.251494	Tier1
CSF1	0.838184	0.8	0.203262	Tier1
CSF2RA	0.637297	0.6	0.253983	Tier1
CST3	0.807416	0.7	0.239837	Tier1
CST5	0.695163	0.8	0.180718	Tier1
CST6	0.769064	0.8	0.207483	Tier1
CST7	0.826128	0.7	0.237353	Tier1
CTRB1	0.889685	0.9	0.123353	Tier1
CTRC	0.674489	0.8	0.138175	Tier1
CTSB	0.924383	0.9	0.119232	Tier1
CTSD	1.22517	0.6	0.489251	Tier1
CTSF	0.92533	0.7	0.271435	Tier1
CTSH	0.857204	0.9	0.163554	Tier1
CTSL	1.01316	0.9	0.152269	Tier1
CTSO	1.09249	0.9	0.216134	Tier1
CTSV	0.775967	0.7	0.220365	Tier1
CTSZ	0.977245	0.7	0.286511	Tier1
CX3CL1	0.769856	0.6	0.312629	Tier1
CXADR	0.892244	0.9	0.171385	Tier1
CXCL1	0.501162	0.5	0.252983	Tier1
CXCL10	0.910304	1	0.0835174	Tier1
CXCL11	0.7515	0.5	0.337158	Tier1
CXCL12	0.837656	0.5	0.432382	Tier1
CXCL13	0.846488	0.9	0.108786	Tier1
CXCL14	1.16713	0.5	0.521077	Tier1
CXCL16	1.07813	0.9	0.168029	Tier1
CXCL17	0.927332	0.8	0.25275	Tier1
CXCL9	0.902119	0.9	0.119891	Tier1
DCBLD2	1.13752	0.7	0.379949	Tier1
DCTN6	0.560966	0.5	0.294284	Tier1
DCTPP1	0.590809	0.5	0.293322	Tier1
DDC	1.17968	0.9	0.165712	Tier1
DDR1	0.827281	0.6	0.307307	Tier1
DEFB4A_DEFB4B	0.917184	0.9	0.13986	Tier1
DKK3	0.932117	0.8	0.219044	Tier1
DKKL1	0.989109	0.9	0.16903	Tier1
DLK1	1.03313	1	0.112168	Tier1
DLL1	0.892226	0.8	0.222261	Tier1
DNER	0.934653	0.8	0.225527	Tier1
DPEP1	0.961068	0.8	0.267841	Tier1
DPP10	1.1491	0.8	0.283967	Tier1
DPP4	0.834194	0.7	0.252898	Tier1
DPP6	0.80107	0.8	0.219005	Tier1
DPT	0.883806	0.9	0.133236	Tier1
DRAXIN	0.947963	0.9	0.140881	Tier1
DSC2	0.919388	0.8	0.249953	Tier1
DSG2	1.07446	0.6	0.464974	Tier1
DSG3	0.882153	0.7	0.294073	Tier1
DSG4	0.99599	0.9	0.187427	Tier1
DUOX2	0.978583	0.9	0.164281	Tier1
DUSP3	0.847232	0.7	0.273971	Tier1
EBI3_IL27	0.833113	0.9	0.127381	Tier1
EDA2R	0.971908	1	0.0968746	Tier1
EDIL3	0.834811	0.8	0.191569	Tier1
EFEMP1	0.826633	0.7	0.278759	Tier1
EFNA1	0.769893	0.7	0.255112	Tier1
EFNA4	0.586993	0.6	0.252314	Tier1
EGFR	0.940516	0.7	0.300972	Tier1
ENPP2	0.875844	0.9	0.146092	Tier1
ENPP5	0.955522	0.8	0.203567	Tier1
ENPP7	0.985594	1	0.0819298	Tier1
ENTPD2	0.727585	0.5	0.378393	Tier1
ENTPD5	0.976438	0.6	0.415243	Tier1
ENTPD6	0.773149	0.6	0.315056	Tier1
EPCAM	1.06052	1	0.106618	Tier1
EPHA1	1.0073	0.8	0.208463	Tier1
EPHA10	0.859005	0.7	0.2531	Tier1
EPHA2	0.879251	0.7	0.310737	Tier1
EPHB4	0.840632	0.7	0.278012	Tier1
EPHB6	0.66685	0.5	0.336434	Tier1
EPHX2	0.896201	0.9	0.16933	Tier1
EPO	0.989025	0.9	0.12436	Tier1
ERBB2	0.622981	0.5	0.312025	Tier1
ERBB3	0.996023	0.5	0.444803	Tier1
ERBB4	1.1686	0.8	0.250587	Tier1
ESM1	0.775801	0.8	0.178972	Tier1
F3	0.910349	0.8	0.25404	Tier1
F7	1.05606	0.8	0.287939	Tier1
F9	0.902184	0.6	0.329801	Tier1
FABP1	0.947002	0.9	0.143155	Tier1
FABP2	0.987084	0.9	0.148882	Tier1
FABP4	0.95807	0.9	0.140299	Tier1
FABP6	0.642319	0.7	0.207789	Tier1
FABP9	0.857488	0.9	0.153315	Tier1
FAM3B	0.774432	0.7	0.254035	Tier1
FAP	0.955644	0.9	0.121325	Tier1
FAS	0.948743	0.8	0.210684	Tier1
FASLG	0.922741	1	0.0783398	Tier1
FCER2	0.881142	1	0.0780598	Tier1
FCGR2A	0.965647	0.8	0.209033	Tier1
FCGR3B	0.921924	0.9	0.167267	Tier1
FCN2	0.939802	0.8	0.229892	Tier1
FCRL1	0.921955	1	0.0772562	Tier1
FCRL2	0.952368	1	0.0845897	Tier1
FCRL3	0.806349	0.8	0.223435	Tier1
FCRL5	1.01608	1	0.0914367	Tier1
FCRL6	0.836561	0.9	0.124063	Tier1
FCRLB	0.831901	0.7	0.290039	Tier1
FETUB	0.990673	0.8	0.210725	Tier1
FGF19	1.02606	0.9	0.116451	Tier1
FGF21	1.02493	1	0.077033	Tier1
FGF23	0.913583	0.8	0.207961	Tier1
FGFBP1	0.851848	0.6	0.313548	Tier1
FGFR2	0.756864	0.5	0.354825	Tier1
FLRT2	0.727663	0.7	0.22439	Tier1
FLT3LG	0.952758	0.9	0.166031	Tier1
FLT4	0.989594	0.7	0.280007	Tier1
FOLR1	0.97798	0.7	0.321429	Tier1
FOLR3	1.02987	1	0.0644318	Tier1
FRZB	0.454052	0.7	0.134259	Tier1
FST	0.687324	0.8	0.144581	Tier1
FSTL3	0.962423	0.8	0.23151	Tier1
FUCA1	0.972768	1	0.102817	Tier1
FURIN	0.687147	0.6	0.280419	Tier1
FUT3_FUT5	1.08889	0.9	0.163954	Tier1
GAL	0.893435	0.9	0.130174	Tier1
GALNT2	0.609078	0.7	0.20288	Tier1
GAS6	0.957461	0.8	0.264282	Tier1
GCNT1	0.658828	0.6	0.253757	Tier1
GDF15	1.01428	0.9	0.157301	Tier1
GDF2	0.96024	0.9	0.188852	Tier1
GDNF	0.851822	0.7	0.241933	Tier1
GFAP	0.915055	0.7	0.306281	Tier1
GFOD2	1.09881	0.9	0.131983	Tier1
GFRA1	0.825271	0.8	0.181162	Tier1
GFRA3	0.908243	0.8	0.214747	Tier1
GGH	0.942133	0.8	0.239145	Tier1
GGT1	1.08041	0.9	0.137863	Tier1
GH1	0.948821	1	0.0874316	Tier1
GH2	1.04831	0.9	0.143422	Tier1
GHRL	0.842146	0.9	0.129774	Tier1
GLT8D2	1.03543	0.9	0.1519	Tier1
GOLM2	0.755136	0.6	0.28611	Tier1
GP2	1.08097	0.9	0.218762	Tier1
GPC1	0.948077	0.8	0.247996	Tier1
GPR37	0.781243	0.6	0.334074	Tier1
GRN	0.909601	0.7	0.269674	Tier1
GSTA1	1.01739	0.9	0.146365	Tier1
GSTA3	0.678775	0.5	0.321811	Tier1
GUCA2A	0.98673	0.8	0.249553	Tier1
GZMA	0.483626	0.5	0.24724	Tier1
HAO1	0.963748	1	0.0572493	Tier1
HAVCR1	1.05146	1	0.0868611	Tier1
HAVCR2	1.00785	0.9	0.135023	Tier1
HGF	0.701529	0.6	0.284104	Tier1
HLA.DRA	0.655242	0.6	0.263937	Tier1
HMOX1	0.948232	0.9	0.114522	Tier1
HPGDS	0.6851	0.8	0.16962	Tier1
HS3ST3B1	0.807793	0.5	0.364662	Tier1
HSD11B1	0.853685	0.7	0.29576	Tier1
HSP90B1	0.992145	0.9	0.201965	Tier1
HSPB6	0.962815	0.7	0.270334	Tier1
HSPG2	0.794786	0.7	0.242383	Tier1
HYAL1	1.19158	0.6	0.433596	Tier1
HYOU1	0.781163	0.7	0.260366	Tier1
ICAM1	0.931391	0.9	0.168901	Tier1
ICAM2	0.691974	0.7	0.23678	Tier1
ICAM3	0.932255	0.8	0.231138	Tier1
ICAM4	0.824448	0.6	0.342475	Tier1
ICAM5	0.76491	0.8	0.18508	Tier1
ICOSLG	0.689379	0.5	0.328218	Tier1
IDUA	0.423074	0.5	0.199705	Tier1
IFNG	0.714259	0.5	0.345008	Tier1
IFNGR1	0.844302	0.6	0.367876	Tier1
IFNGR2	1.11227	0.9	0.185866	Tier1
IGF2R	1.03542	0.7	0.347008	Tier1
IGFBP1	0.989451	1	0.0760787	Tier1
IGFBP2	0.931979	1	0.0860459	Tier1
IGFBP3	0.842273	0.7	0.253841	Tier1
IGFBP4	0.794271	0.7	0.255207	Tier1
IGFBP6	0.966921	0.8	0.19861	Tier1
IGFBP7	0.809334	0.8	0.210267	Tier1
IGFBPL1	0.961926	0.7	0.285751	Tier1
IGSF3	0.809946	0.7	0.238269	Tier1
IL10	0.616731	0.5	0.321499	Tier1
IL10RA	1.01752	0.7	0.308881	Tier1
IL10RB	0.880276	0.8	0.244148	Tier1
IL11	0.894274	0.8	0.227356	Tier1
IL12A_IL12B	0.891437	1	0.0743412	Tier1
IL12B	0.923332	1	0.0467344	Tier1
IL12RB1	0.749327	0.5	0.386943	Tier1
IL15	1.01192	0.8	0.27695	Tier1
IL17A	1.0916	0.9	0.126229	Tier1
IL17C	1.22748	0.9	0.219797	Tier1
IL17F	0.99257	0.8	0.222346	Tier1
IL17RA	0.786924	0.6	0.320933	Tier1
IL17RB	0.903257	0.9	0.17233	Tier1
IL18	0.958635	1	0.0735082	Tier1
IL18BP	0.892014	0.9	0.158395	Tier1
IL18R1	0.945691	0.8	0.237462	Tier1
IL18RAP	1.06283	0.9	0.122533	Tier1
IL19	0.802785	0.9	0.132755	Tier1
IL1R1	0.928604	0.7	0.278219	Tier1
IL1R2	0.977469	0.8	0.205985	Tier1
IL1RAP	0.880948	0.5	0.395499	Tier1
IL1RL1	1.02476	1	0.0761085	Tier1
IL1RL2	0.886018	0.9	0.177555	Tier1
IL1RN	0.704863	0.7	0.241887	Tier1
IL2RA	0.985583	1	0.0830565	Tier1
IL4	0.816254	0.5	0.43754	Tier1
IL4R	0.852377	0.7	0.253018	Tier1
IL5	0.956525	0.7	0.312674	Tier1
IL5RA	0.904358	0.9	0.126796	Tier1
IL6	1.0557	0.9	0.11796	Tier1
IL6R	0.97727	0.8	0.208124	Tier1
IL7R	0.9596	0.9	0.178059	Tier1
INHBC	0.911121	0.8	0.189136	Tier1
ISLR2	0.872781	0.8	0.241903	Tier1
ISM1	0.868235	0.9	0.136266	Tier1
ITGA11	1.09638	0.9	0.12418	Tier1
ITGA5	0.793673	0.7	0.231272	Tier1
ITGAV	0.861344	0.8	0.202181	Tier1
ITGB2	0.558495	0.5	0.28777	Tier1
ITGB7	0.740991	0.6	0.314975	Tier1
ITIH3	1.09941	0.9	0.139574	Tier1
ITM2A	0.991026	0.7	0.279593	Tier1
JAM2	0.699868	0.8	0.186108	Tier1
KAZALD1	0.830657	0.9	0.127076	Tier1
KDR	0.900741	0.6	0.346535	Tier1
KIR2DL3	0.816572	0.8	0.216984	Tier1
KIR3DL1	1.09004	0.7	0.305637	Tier1
KIRREL2	0.741763	0.8	0.167882	Tier1
KIT	0.80378	0.8	0.189078	Tier1
KITLG	0.991241	1	0.0940372	Tier1
KLB	0.832013	0.6	0.324954	Tier1
KLK1	0.930509	1	0.0882615	Tier1
KLK10	0.815663	0.7	0.273579	Tier1
KLK11	0.694556	0.5	0.341948	Tier1
KLK12	0.962809	0.9	0.150722	Tier1
KLK13	0.98055	0.7	0.303679	Tier1
KLK14	0.927854	1	0.088395	Tier1
KLK4	0.999414	1	0.0421193	Tier1
KLK6	0.793919	0.7	0.261462	Tier1
KLK8	0.817949	0.8	0.205522	Tier1
KLRB1	0.534244	0.5	0.250461	Tier1
KLRD1	0.896363	0.9	0.107438	Tier1
KRT18	0.863518	0.8	0.190222	Tier1
KRT19	0.849595	0.6	0.350473	Tier1
KYNU	0.660507	0.6	0.239257	Tier1
L1CAM	0.692238	0.6	0.274667	Tier1
LAG3	0.87663	0.9	0.128154	Tier1
LAIR1	0.964785	0.9	0.110399	Tier1
LAIR2	1.03463	1	0.100978	Tier1
LAMA4	0.696469	0.7	0.197099	Tier1
LAMP3	0.881823	0.9	0.110198	Tier1
LAYN	0.677397	0.8	0.162932	Tier1
LBP	0.821538	0.5	0.417605	Tier1
LDLR	0.921724	0.9	0.122745	Tier1
LEFTY2	0.981575	1	0.105032	Tier1
LEP	1.00232	1	0.0679027	Tier1
LEPR	0.810769	0.9	0.164579	Tier1
LGALS4	1.00821	0.7	0.331078	Tier1
LGALS7_LGALS7B	0.705765	0.9	0.0863076	Tier1
LGALS9	0.746237	0.7	0.222578	Tier1
LHB	0.930245	0.7	0.318758	Tier1
LIFR	0.722847	0.6	0.309561	Tier1
LILRA2	0.972005	0.8	0.200253	Tier1
LILRA5	0.938903	0.9	0.152996	Tier1
LILRB1	0.888626	0.9	0.129846	Tier1
LILRB2	0.955312	1	0.0853574	Tier1
LILRB4	0.852899	0.8	0.226798	Tier1
LILRB5	1.00258	1	0.10563	Tier1
LPL	1.04059	0.9	0.125977	Tier1
LPO	0.938281	0.7	0.286732	Tier1
LRIG1	1.07195	0.8	0.256659	Tier1
LRP11	0.903741	0.6	0.341192	Tier1
LRRC25	0.62223	0.6	0.259684	Tier1
LRRN1	0.903748	0.9	0.163853	Tier1
LTA	0.859677	0.9	0.146218	Tier1
LTBP2	0.928643	0.9	0.180688	Tier1
LTBP3	0.931315	0.5	0.427589	Tier1
LTBR	0.761946	0.7	0.248548	Tier1
LY75	0.623833	0.5	0.295757	Tier1
LY9	0.711873	0.6	0.259822	Tier1
LY96	0.854853	0.5	0.433259	Tier1
LYPD1	1.00313	0.7	0.282448	Tier1
LYPD3	0.755542	0.7	0.26034	Tier1
MANSC1	0.969154	0.8	0.219482	Tier1
MARCO	0.834235	0.9	0.147975	Tier1
MATN2	0.952635	0.9	0.182861	Tier1
MATN3	0.931156	1	0.0706731	Tier1
MB	0.962255	0.9	0.194231	Tier1
MDGA1	0.905758	0.9	0.147059	Tier1
MEGF10	0.873638	0.8	0.213605	Tier1
MEGF9	1.05683	0.8	0.263676	Tier1
MEP1B	0.982997	0.9	0.13505	Tier1
MERTK	0.827017	0.8	0.231587	Tier1
MET	1.04054	0.7	0.316305	Tier1
MFAP5	0.988368	0.9	0.185689	Tier1
MFGE8	0.943118	0.7	0.277571	Tier1
MIA	0.883234	0.9	0.169534	Tier1
MICB_MICA	0.88598	1	0.0810063	Tier1
MILR1	0.875668	0.8	0.197374	Tier1
MLN	0.769642	0.8	0.189524	Tier1
MME	0.963737	0.9	0.19393	Tier1
MMP10	1.10178	1	0.115331	Tier1
MMP12	0.893146	1	0.0518332	Tier1
MMP13	1.34121	0.8	0.308082	Tier1
MMP3	1.03495	1	0.0519383	Tier1
MMP7	0.82241	0.7	0.23233	Tier1
MOG	0.949814	0.9	0.134919	Tier1
MSLN	1.07186	0.9	0.215349	Tier1
MSMB	0.649531	0.7	0.222857	Tier1
MSR1	0.990079	1	0.0791353	Tier1
MSTN	0.966304	0.9	0.133011	Tier1
MUC13	0.794012	0.6	0.3105	Tier1
MYOC	0.99973	0.9	0.115223	Tier1
MZB1	0.916283	0.8	0.231113	Tier1
NBL1	0.686067	0.7	0.225094	Tier1
NCAM1	1.04239	0.8	0.255165	Tier1
NCAN	0.969301	1	0.0800778	Tier1
NCR1	0.720283	0.9	0.146094	Tier1
NCS1	0.873808	0.6	0.313575	Tier1
NDRG1	0.623508	0.6	0.249388	Tier1
NECTIN2	0.677155	0.5	0.301974	Tier1
NECTIN4	0.963033	0.7	0.338851	Tier1
NELL1	0.955503	0.6	0.369547	Tier1
NELL2	0.975349	0.9	0.11328	Tier1
NFASC	0.843834	0.9	0.1645	Tier1
NID1	0.573711	0.5	0.302183	Tier1
NME3	0.902989	0.8	0.207411	Tier1
NOMO1	0.987388	0.7	0.335383	Tier1
NOS3	0.83207	0.9	0.146684	Tier1
NOTCH1	0.739444	0.5	0.330327	Tier1
NOTCH3	0.921899	0.9	0.185805	Tier1
NPDC1	0.814859	0.9	0.137947	Tier1
NPPC	0.857248	0.8	0.177904	Tier1
NPTN	0.908823	0.8	0.18866	Tier1
NPTX1	0.874582	0.9	0.172625	Tier1
NPTXR	0.994522	1	0.110069	Tier1
NPY	1.06516	0.9	0.151638	Tier1
NRCAM	0.853014	0.8	0.204456	Tier1
NRP1	0.968236	0.7	0.285944	Tier1
NRP2	1.04412	0.8	0.241126	Tier1
NT5E	0.898046	0.7	0.288155	Tier1
NTF3	0.778536	0.7	0.252572	Tier1
NTproBNP	1.09645	0.8	0.25163	Tier1
NTRK2	0.745254	0.6	0.31944	Tier1
NTRK3	0.71241	0.7	0.252227	Tier1
OBP2B	0.858121	0.9	0.143755	Tier1
ODAM	0.717128	0.8	0.190012	Tier1
OGN	0.785458	0.8	0.162392	Tier1
OMD	0.94125	1	0.101229	Tier1
OMG	1.01832	0.9	0.1849	Tier1
OPTC	1.05754	0.8	0.280411	Tier1
OSCAR	0.904159	0.7	0.26788	Tier1
OSM	0.691718	0.5	0.342915	Tier1
OSMR	1.06235	0.8	0.27848	Tier1
OXT	0.978767	1	0.0755701	Tier1
PADI2	0.967194	0.6	0.355872	Tier1
PAEP	0.980002	1	0.0885274	Tier1
PAM	0.693414	0.6	0.253308	Tier1
PAMR1	0.598558	0.5	0.269422	Tier1
PCDH1	1.4346	0.7	0.456898	Tier1
PCDH17	0.997031	0.8	0.265093	Tier1
PCOLCE	0.650401	0.5	0.289235	Tier1
PCSK9	0.951933	0.9	0.135702	Tier1
PDCD1	0.909219	1	0.0867892	Tier1
PDCD6	0.978409	0.7	0.283567	Tier1
PDGFRA	0.955521	0.7	0.296716	Tier1
PDGFRB	0.869689	0.8	0.194925	Tier1
PGF	0.706907	0.6	0.26239	Tier1
PGLYRP1	0.719168	0.5	0.365078	Tier1
PHOSPHO1	0.879566	0.6	0.320325	Tier1
PI3	0.629274	0.9	0.112269	Tier1
PIGR	0.969527	0.8	0.217522	Tier1
PIK3IP1	0.754861	0.8	0.200303	Tier1
PILRA	0.855809	0.9	0.154572	Tier1
PILRB	0.764352	0.8	0.16752	Tier1
PLA2G10	1.12302	0.8	0.270473	Tier1
PLA2G1B	0.912747	0.8	0.187746	Tier1
PLA2G2A	0.657564	0.8	0.175969	Tier1
PLA2G7	0.775612	0.9	0.137521	Tier1
PLAT	0.792522	0.8	0.220653	Tier1
PLAU	0.650994	0.6	0.242494	Tier1
PLIN1	1.15549	0.7	0.388895	Tier1
PLXDC1	0.775774	0.6	0.314655	Tier1
PLXNB2	0.979566	0.8	0.221989	Tier1
PM20D1	1.16101	0.9	0.166396	Tier1
PNLIPRP2	0.896504	1	0.0386544	Tier1
PODXL2	1.13894	0.9	0.147927	Tier1
PON3	0.94549	1	0.0656342	Tier1
PPY	0.93703	1	0.0672492	Tier1
PRELP	0.979172	0.8	0.258105	Tier1
PRL	1.02474	1	0.0998565	Tier1
PROC	1.03694	0.8	0.264999	Tier1
PROK1	0.91514	0.9	0.110792	Tier1
PRSS2	1.04578	0.8	0.226289	Tier1
PRSS8	1.1155	0.9	0.157864	Tier1
PRTG	0.701634	0.7	0.231458	Tier1
PRTN3	-0.0780245	0.5	0.0395947	Tier1
PSG1	0.907112	0.9	0.111478	Tier1
PSPN	0.850969	0.8	0.179738	Tier1
PTGDS	0.747876	0.7	0.234341	Tier1
PTH1R	0.827121	0.7	0.274967	Tier1
PTPRF	0.830037	0.5	0.389443	Tier1
PTPRN2	0.993038	0.9	0.150823	Tier1
PTPRS	0.864308	0.6	0.342448	Tier1
PTS	0.96421	0.8	0.256982	Tier1
PVR	1.02001	0.8	0.221403	Tier1
QPCT	0.918866	0.5	0.477671	Tier1
RARRES2	0.97136	0.6	0.422433	Tier1
RBP2	1.04076	0.8	0.228229	Tier1
RBP5	0.767649	0.9	0.143276	Tier1
REG1A	1.06526	0.9	0.154747	Tier1
REG1B	1.08306	1	0.117373	Tier1
REG3A	1.0105	1	0.0738139	Tier1
REG4	1.04397	0.9	0.208235	Tier1
RELT	0.790982	0.8	0.194521	Tier1
REN	0.999799	0.9	0.136265	Tier1
RET	0.827384	0.7	0.252571	Tier1
RETN	0.782572	0.6	0.295529	Tier1
RGMA	0.903537	0.9	0.148574	Tier1
RGMB	0.693448	0.7	0.229696	Tier1
RNASET2	0.519514	0.5	0.262039	Tier1
ROBO1	0.793597	0.8	0.213598	Tier1
ROBO2	0.856881	0.9	0.155836	Tier1
ROR1	0.788172	0.7	0.263392	Tier1
RRM2	0.738225	0.8	0.157698	Tier1
RTBDN	0.874822	0.9	0.131923	Tier1
RTN4R	0.694783	0.6	0.277053	Tier1
SCARA5	0.811941	0.7	0.256024	Tier1
SCARB2	0.883248	0.8	0.247317	Tier1
SCARF2	0.670211	0.8	0.157582	Tier1
SCG2	0.963519	0.9	0.117136	Tier1
SCG3	0.950482	0.9	0.111857	Tier1
SCGB1A1	0.9195	0.9	0.112456	Tier1
SCGB3A2	1.01936	0.9	0.164847	Tier1
SCGN	0.760167	0.6	0.321675	Tier1
SCLY	0.609271	0.5	0.293274	Tier1
SCP2	1.0153	0.8	0.262896	Tier1
SDC1	0.990767	1	0.089656	Tier1
SELE	0.98262	1	0.0939873	Tier1
SEMA3F	0.695207	0.7	0.201848	Tier1
SEMA4C	1.08093	0.6	0.398634	Tier1
SEMA7A	0.801106	0.8	0.18409	Tier1
SERPINA11	0.928432	0.9	0.182995	Tier1
SERPINA12	0.999659	1	0.0516131	Tier1
SERPINA9	0.909753	0.9	0.12501	Tier1
SEZ6L	0.968996	0.9	0.123922	Tier1
SEZ6L2	0.96338	0.7	0.282336	Tier1
SFTPA1	1.07055	0.7	0.373467	Tier1
SFTPA2	0.862833	0.6	0.31729	Tier1
SFTPD	0.999132	0.7	0.343016	Tier1
SIGLEC1	0.97368	0.9	0.124154	Tier1
SIGLEC10	0.855162	0.9	0.173861	Tier1
SIGLEC15	1.02384	0.8	0.257556	Tier1
SIGLEC5	1.00895	1	0.103077	Tier1
SIGLEC6	0.869261	0.9	0.137581	Tier1
SIGLEC7	0.847357	0.8	0.214628	Tier1
SIGLEC9	0.659145	0.5	0.344005	Tier1
SIRPA	1.04333	0.9	0.118604	Tier1
SIRPB1	0.930412	0.9	0.172106	Tier1
SLAMF6	0.715121	0.6	0.280763	Tier1
SLAMF7	0.729901	0.8	0.154617	Tier1
SLAMF8	0.938211	0.9	0.17737	Tier1
SLC16A1	0.436369	0.5	0.227267	Tier1
SLC39A14	0.85789	0.5	0.38109	Tier1
SLITRK2	0.899311	0.9	0.107639	Tier1
SLITRK6	0.735383	0.7	0.221955	Tier1
SMOC1	0.663445	0.6	0.244772	Tier1
SMOC2	0.761031	0.9	0.146367	Tier1
SMPD1	1.01173	0.9	0.18024	Tier1
SMPDL3A	1.06187	0.9	0.16398	Tier1
SNCG	0.814671	0.7	0.263007	Tier1
SORCS2	0.540525	0.7	0.18834	Tier1
SOST	0.730207	0.8	0.196462	Tier1
SPARCL1	1.0666	0.7	0.298714	Tier1
SPINK1	1.04636	0.9	0.119091	Tier1
SPINK4	1.15743	0.9	0.217362	Tier1
SPINK5	0.769625	0.6	0.329143	Tier1
SPINT1	1.09109	0.7	0.338871	Tier1
SPOCK1	1.03147	0.7	0.29709	Tier1
SPON1	0.977489	0.9	0.194552	Tier1
SPON2	0.798007	0.8	0.221805	Tier1
SPP1	1.03655	1	0.090506	Tier1
SSB	0.636097	0.6	0.22776	Tier1
SSC4D	0.923194	1	0.0623926	Tier1
SSC5D	0.840226	0.8	0.191861	Tier1
ST3GAL1	1.14681	0.7	0.370794	Tier1
ST6GAL1	0.830498	0.5	0.411273	Tier1
STC1	0.994637	0.9	0.173635	Tier1
SUSD2	0.815891	0.6	0.349413	Tier1
TACSTD2	0.769445	0.8	0.172621	Tier1
TAFA5	0.982938	0.9	0.188244	Tier1
TCN2	1.09575	0.9	0.170805	Tier1
TDGF1	1.12767	0.6	0.464735	Tier1
TFF1	1.08354	0.8	0.229879	Tier1
TFF2	0.91068	0.8	0.23027	Tier1
TFF3	0.942167	0.8	0.249954	Tier1
TFPI	1.01282	0.7	0.321607	Tier1
TFPI2	0.880164	0.7	0.28314	Tier1
TFRC	1.15219	0.9	0.213325	Tier1
TGFA	0.757963	0.5	0.368509	Tier1
TGFBI	1.04592	0.8	0.292884	Tier1
TGFBR2	0.632978	0.5	0.292551	Tier1
TGFBR3	1.06238	0.9	0.179104	Tier1
THBD	0.781968	0.6	0.31592	Tier1
THBS2	0.859221	0.9	0.156541	Tier1
THBS4	1.08948	0.9	0.128248	Tier1
THOP1	0.60985	0.5	0.324317	Tier1
THY1	0.792665	0.7	0.242644	Tier1
TIMD4	0.921409	0.9	0.115012	Tier1
TIMP1	0.594655	0.5	0.295405	Tier1
TIMP4	1.16493	0.9	0.171958	Tier1
TINAGL1	0.852836	0.8	0.23098	Tier1
TLR3	1.02063	0.8	0.277578	Tier1
TMPRSS15	1.0697	0.9	0.18715	Tier1
TMPRSS5	0.932208	0.8	0.238954	Tier1
TNC	1.0176	0.9	0.128569	Tier1
TNF	0.921754	1	0.0393943	Tier1
TNFRSF10A	0.570347	0.5	0.297735	Tier1
TNFRSF10B	0.738935	0.6	0.268296	Tier1
TNFRSF10C	1.15379	0.9	0.173125	Tier1
TNFRSF11A	0.819006	0.8	0.223476	Tier1
TNFRSF11B	1.13188	0.8	0.242254	Tier1
TNFRSF12A	1.05056	0.8	0.246768	Tier1
TNFRSF13B	1.03868	1	0.0937702	Tier1
TNFRSF13C	0.861168	0.8	0.224573	Tier1
TNFRSF19	0.664457	0.8	0.185021	Tier1
TNFRSF1A	0.908108	0.8	0.225455	Tier1
TNFRSF1B	0.935598	0.9	0.118682	Tier1
TNFRSF21	0.731804	0.7	0.246501	Tier1
TNFRSF4	0.855505	0.9	0.114857	Tier1
TNFRSF6B	0.946242	0.9	0.173169	Tier1
TNFRSF8	0.982437	1	0.0953352	Tier1
TNFRSF9	0.861832	0.9	0.125857	Tier1
TNFSF10	0.759759	0.6	0.318833	Tier1
TNFSF11	0.782162	0.9	0.132148	Tier1
TNFSF13	0.747323	0.5	0.336825	Tier1
TNFSF13B	0.822168	0.9	0.124907	Tier1
TNR	0.749361	0.8	0.190245	Tier1
TNXB	0.787168	0.7	0.229196	Tier1
TPSAB1	0.875392	0.9	0.137727	Tier1
TREM2	0.989731	0.9	0.123501	Tier1
TREML2	0.535978	0.6	0.220656	Tier1
TSHB	0.738724	0.7	0.215766	Tier1
TXNDC15	0.820993	0.6	0.301749	Tier1
TYRO3	0.996019	0.6	0.37109	Tier1
ULBP2	0.698115	0.7	0.202441	Tier1
UMOD	1.10046	1	0.0802064	Tier1
UXS1	0.495769	0.6	0.202188	Tier1
VCAM1	0.910649	0.9	0.128692	Tier1
VCAN	0.95147	0.8	0.215637	Tier1
VEGFA	0.66882	0.6	0.2871	Tier1
VEGFD	0.984284	0.8	0.250485	Tier1
VMO1	0.696346	0.5	0.356002	Tier1
VSIG4	1.02294	1	0.0777261	Tier1
VSTM1	0.930979	0.7	0.319765	Tier1
VSTM2L	0.788426	0.5	0.410261	Tier1
VWA1	0.918135	0.9	0.131858	Tier1
VWC2	0.776889	0.9	0.122579	Tier1
VWF	0.538144	0.6	0.229296	Tier1
WARS	0.737351	0.6	0.284793	Tier1
WFDC12	0.907061	0.8	0.190598	Tier1
WFDC2	1.09881	0.9	0.192927	Tier1
WFIKKN1	0.667214	0.6	0.248076	Tier1
WFIKKN2	0.971775	0.9	0.119738	Tier1
WIF1	0.717571	0.8	0.176749	Tier1
XCL1	0.787815	0.9	0.117367	Tier1
XG	1.00759	0.9	0.177501	Tier1
XPNPEP2	1.0258	1	0.0758105	Tier1
ADAMTS16	0.845697	0.5	0.397785	Tier2
ANGPTL3	0.533145	0.5	0.268853	Tier2
ARSA	0.56217	0.6	0.236801	Tier2
BGN	1.32196	0.5	0.717783	Tier2
BTN2A1	0.547937	0.7	0.170494	Tier2
CCL11	1.63334	0.7	0.560962	Tier2
CCN1	0.844864	0.5	0.406188	Tier2
CCN4	0.731346	0.6	0.29308	Tier2
CD274	0.591933	0.6	0.269128	Tier2
CD4	0.524424	0.7	0.171123	Tier2
CD55	0.814184	0.6	0.351916	Tier2
CD58	0.62948	0.6	0.286317	Tier2
CD99L2	0.79672	0.6	0.312183	Tier2
CLC	0.659604	0.5	0.363544	Tier2
CRLF1	0.583979	0.7	0.185452	Tier2
CSTB	0.614147	0.5	0.306426	Tier2
CXCL6	0.664107	0.6	0.258251	Tier2
DKK4	0.774334	0.5	0.409626	Tier2
EDAR	1.08139	0.5	0.573266	Tier2
ENAH	0.822529	0.6	0.329803	Tier2
ENG	0.71038	0.7	0.232108	Tier2
EZR	0.693853	0.5	0.380657	Tier2
FAM3C	0.412578	0.5	0.218325	Tier2
FLT3	0.888244	0.5	0.494823	Tier2
FOLR2	0.901852	0.8	0.206072	Tier2
GALNT3	0.788454	0.6	0.314302	Tier2
GGT5	0.599788	0.6	0.253068	Tier2
GPA33	0.609485	0.6	0.283559	Tier2
GPNMB	0.76454	0.6	0.310786	Tier2
HNMT	0.735732	0.8	0.162222	Tier2
IGSF8	0.611936	0.8	0.166761	Tier2
IKZF2	0.967303	0.6	0.428485	Tier2
IL13RA1	0.596152	0.5	0.313682	Tier2
IL15RA	0.750305	0.5	0.425412	Tier2
IL32	0.757808	0.7	0.283952	Tier2
IL3RA	0.553704	0.6	0.249221	Tier2
ITGB6	0.529347	0.5	0.260548	Tier2
JCHAIN	0.555732	0.6	0.241723	Tier2
LAMP2	0.858217	0.5	0.441743	Tier2
LIF	0.929963	0.5	0.46322	Tier2
MCAM	1.01834	0.5	0.515022	Tier2
MEPE	0.652459	0.6	0.247664	Tier2
NAAA	0.750954	0.7	0.278731	Tier2
NID2	0.837097	0.6	0.387343	Tier2
NXPH1	0.517966	0.5	0.25262	Tier2
PBLD	0.651254	0.5	0.359199	Tier2
PLA2G15	0.912337	0.7	0.307547	Tier2
PON2	1.02958	0.6	0.47468	Tier2
PRCP	0.568215	0.5	0.303666	Tier2
SEMA4D	0.338589	0.5	0.182059	Tier2
SLAMF1	0.833894	0.6	0.362508	Tier2
SORT1	0.554222	0.5	0.304743	Tier2
SPINK6	0.726977	0.9	0.149836	Tier2
STC2	0.484597	0.5	0.25798	Tier2
SULT2A1	0.740055	0.5	0.420592	Tier2
SUMF2	0.591242	0.7	0.19276	Tier2
TEK	0.844924	0.5	0.396092	Tier2
THPO	2.24637	0.7	0.708751	Tier2
TIE1	0.373976	0.5	0.175613	Tier2
TRIM21	0.869663	0.6	0.330712	Tier2
TYMP	0.904264	0.7	0.299664	Tier2
VAMP5	0.684061	0.5	0.322034	Tier2
ZBTB17	0.59055	0.5	0.286094	Tier2
ADA	0.572599	0.6	0.233423	Tier3
AOC1	0.486294	0.5	0.242893	Tier3
BMP6	0.622243	0.5	0.347891	Tier3
CD200	0.637342	0.6	0.297512	Tier3
CD5	0.603754	0.5	0.303504	Tier3
CLEC11A	0.699051	0.6	0.277717	Tier3
CNPY2	0.577872	0.5	0.33949	Tier3
COX5B	-0.365838	0.6	0.168614	Tier3
CSF3	0.912361	0.5	0.490322	Tier3
DCN	0.677638	0.5	0.35918	Tier3
DPP7	0.620791	0.6	0.252096	Tier3
F2R	0.295983	0.5	0.165013	Tier3
FGF5	0.579564	0.5	0.330246	Tier3
GALNT7	0.602743	0.6	0.276982	Tier3
GP1BA	0.695743	0.6	0.302719	Tier3
IDI2	0.354322	0.5	0.188531	Tier3
IFNLR1	0.568596	0.5	0.298869	Tier3
ITGA6	1.05589	0.5	0.568737	Tier3
ITGB1	0.821889	0.5	0.398648	Tier3
LGMN	0.687719	0.5	0.379053	Tier3
LRPAP1	0.45342	0.6	0.203328	Tier3
LYPD8	0.728731	0.5	0.408603	Tier3
MCFD2	0.472059	0.6	0.193284	Tier3
MMP9	0.615615	0.6	0.269328	Tier3
NCAM2	0.590068	0.5	0.306376	Tier3
PDGFB	0.260069	0.5	0.142749	Tier3
PSMA1	0.81375	0.5	0.464379	Tier3
SCARB1	0.620942	0.6	0.289668	Tier3
SERPINE1	0.315816	0.7	0.106905	Tier3
SIT1	0.799907	0.7	0.312336	Tier3
SORD	0.596834	0.5	0.307863	Tier3
STX6	0.435175	0.6	0.189519	Tier3
TCL1B	0.905145	0.5	0.533423	Tier3

## Sheet: S4.LowCI Initial Protein Models
Supplemental Table S4: Protein models from initial cohort with confidence intervals <= 0.3
Protein	Slope	R.squared	Slope.std	lm_tier
ACAN	0.914703	0.9	0.112016	Tier1
ACE2	1.01872	0.9	0.135018	Tier1
ACP5	1.03764	0.9	0.192296	Tier1
ACP6	0.521387	0.6	0.203183	Tier1
ACVRL1	0.556822	0.5	0.287746	Tier1
ACY1	0.990116	0.9	0.182126	Tier1
ADA2	0.905788	1	0.0839568	Tier1
ADAM15	0.765342	0.7	0.248017	Tier1
ADAM22	0.659513	0.8	0.183696	Tier1
ADAM23	1.0165	0.8	0.220987	Tier1
ADAMTS13	0.711896	0.7	0.220603	Tier1
ADAMTS8	0.883976	0.9	0.120423	Tier1
ADGRB3	0.857922	0.7	0.259735	Tier1
ADGRE2	0.832068	0.8	0.178919	Tier1
ADGRE5	0.836126	0.8	0.181683	Tier1
ADGRG2	0.843879	0.8	0.220102	Tier1
ADH4	0.731005	0.9	0.147946	Tier1
ADM	0.990741	0.8	0.260375	Tier1
AFP	0.980029	0.9	0.129376	Tier1
AGER	0.746952	0.9	0.135702	Tier1
AGR2	0.553413	0.5	0.258288	Tier1
AGXT	0.959318	1	0.0810991	Tier1
ALDH3A1	0.807949	0.9	0.126914	Tier1
ALPP	1.03765	0.9	0.178458	Tier1
AMBN	1.06309	1	0.0860843	Tier1
AMBP	1.03462	0.8	0.263832	Tier1
AMN	0.489971	0.5	0.258344	Tier1
AMY2A	0.930845	0.9	0.138238	Tier1
AMY2B	0.89319	0.8	0.206503	Tier1
ANG	1.13085	0.9	0.180135	Tier1
ANGPT2	0.81473	0.9	0.104577	Tier1
ANGPTL1	0.907803	0.8	0.192882	Tier1
ANGPTL2	0.406598	0.5	0.212307	Tier1
ANGPTL4	0.914993	0.9	0.149312	Tier1
ANGPTL7	0.879835	0.9	0.168314	Tier1
ANPEP	0.966892	0.7	0.293206	Tier1
ANXA10	0.944038	0.8	0.197054	Tier1
AOC3	0.770696	0.7	0.256691	Tier1
APLP1	0.716904	0.8	0.159629	Tier1
APOH	0.712739	0.6	0.294604	Tier1
APOM	0.937532	0.8	0.221918	Tier1
ART3	0.922716	0.8	0.207286	Tier1
ASAH2	0.886413	0.9	0.115334	Tier1
ASGR1	0.835458	0.8	0.230211	Tier1
AXL	0.98323	0.7	0.278621	Tier1
B4GALT1	0.962755	0.8	0.233292	Tier1
B4GAT1	1.0254	0.8	0.234875	Tier1
BAG3	0.79022	0.7	0.222078	Tier1
BAIAP2	0.966357	0.8	0.230396	Tier1
BAMBI	0.582599	0.6	0.243943	Tier1
BCAM	0.795541	0.7	0.263089	Tier1
BCAN	0.967273	0.9	0.169676	Tier1
BLMH	0.751699	0.6	0.292417	Tier1
BOC	0.842541	0.7	0.272069	Tier1
BPIFB1	0.942316	0.9	0.145872	Tier1
BSG	0.726317	0.6	0.277729	Tier1
BST1	0.789769	0.7	0.263442	Tier1
BST2	1.06133	0.9	0.147013	Tier1
C1QA	0.760006	0.8	0.19751	Tier1
C4BPB	1.05203	0.9	0.212766	Tier1
CA14	0.949191	0.9	0.166469	Tier1
CA5A	1.03075	1	0.0958557	Tier1
CA6	0.901921	0.9	0.112598	Tier1
CA9	1.04971	0.9	0.161642	Tier1
CALB1	1.07364	0.8	0.294787	Tier1
CALCA	0.993819	1	0.0964639	Tier1
CBLIF	0.95138	0.9	0.110631	Tier1
CBLN4	0.862053	1	0.0884626	Tier1
CCDC80	0.606338	0.7	0.196543	Tier1
CCL14	0.746884	0.7	0.259167	Tier1
CCL15	0.993416	0.9	0.118922	Tier1
CCL16	0.823008	0.8	0.178144	Tier1
CCL18	1.04978	0.9	0.161448	Tier1
CCL19	1.0071	0.9	0.169951	Tier1
CCL2	0.695302	0.7	0.246461	Tier1
CCL20	1.02349	1	0.100069	Tier1
CCL21	0.597355	0.8	0.130312	Tier1
CCL22	0.877119	0.8	0.18129	Tier1
CCL23	1.00344	0.9	0.151855	Tier1
CCL24	0.987063	0.9	0.186722	Tier1
CCL25	1.02171	0.9	0.184052	Tier1
CCL27	0.93284	0.7	0.297093	Tier1
CCL3	0.783639	0.8	0.166469	Tier1
CCL4	0.655842	0.7	0.224035	Tier1
CCL7	0.990906	0.9	0.131689	Tier1
CCL8	0.80135	0.8	0.224121	Tier1
CCN3	0.937419	1	0.0817239	Tier1
CCN5	0.892763	0.8	0.186996	Tier1
CD109	0.819739	0.8	0.187163	Tier1
CD14	0.716917	0.6	0.270375	Tier1
CD160	0.800992	0.9	0.122262	Tier1
CD163	0.988551	0.9	0.148269	Tier1
CD177	1.04139	0.9	0.140398	Tier1
CD1C	0.751797	0.9	0.126875	Tier1
CD200R1	0.679323	0.7	0.199014	Tier1
CD207	0.747691	0.8	0.199256	Tier1
CD209	1.00873	0.9	0.195303	Tier1
CD22	0.897058	0.9	0.121797	Tier1
CD27	0.965844	0.8	0.242661	Tier1
CD276	0.83019	0.8	0.19017	Tier1
CD28	0.854279	0.8	0.183893	Tier1
CD300C	0.854614	0.8	0.179822	Tier1
CD300E	0.850475	0.9	0.145858	Tier1
CD300LF	0.765242	0.9	0.112104	Tier1
CD300LG	0.973563	0.8	0.210665	Tier1
CD302	0.702603	0.6	0.287366	Tier1
CD33	0.934824	0.9	0.108139	Tier1
CD34	0.617102	0.7	0.210088	Tier1
CD48	0.827282	0.8	0.218632	Tier1
CD59	0.839761	0.6	0.299674	Tier1
CD70	0.922336	0.8	0.226077	Tier1
CD79B	0.87746	0.9	0.0977764	Tier1
CD83	0.66152	0.7	0.230376	Tier1
CD8A	0.711607	0.8	0.182626	Tier1
CD93	0.879266	0.8	0.231589	Tier1
CDCP1	0.910082	1	0.0880067	Tier1
CDH15	0.876732	0.9	0.110536	Tier1
CDH17	0.770955	0.8	0.181497	Tier1
CDH2	0.960188	0.7	0.283689	Tier1
CDH3	0.851849	0.8	0.219907	Tier1
CDH5	0.768422	0.8	0.175655	Tier1
CDH6	0.91162	0.7	0.263796	Tier1
CDHR2	0.987472	0.9	0.122168	Tier1
CDHR5	0.948332	0.9	0.186561	Tier1
CDON	0.83484	0.9	0.160232	Tier1
CEACAM1	1.14964	0.8	0.259228	Tier1
CEACAM21	0.86235	0.8	0.205903	Tier1
CELA3A	0.93263	0.9	0.167765	Tier1
CES1	1.0525	1	0.0881676	Tier1
CES2	0.969221	0.7	0.285368	Tier1
CES3	0.681331	0.6	0.288432	Tier1
CFC1	0.723964	0.6	0.291828	Tier1
CGA	0.972978	0.9	0.148277	Tier1
CGREF1	0.982374	0.9	0.168315	Tier1
CHGB	0.928148	0.9	0.177044	Tier1
CHI3L1	0.780974	0.8	0.207179	Tier1
CHIT1	0.896925	0.9	0.101983	Tier1
CHL1	0.786806	0.8	0.170276	Tier1
CHRDL2	0.999464	0.8	0.20717	Tier1
CLEC14A	0.728183	0.7	0.218787	Tier1
CLEC4C	0.885592	0.9	0.175397	Tier1
CLEC4G	0.840337	0.8	0.214539	Tier1
CLEC7A	0.941475	0.9	0.165484	Tier1
CLPS	0.91156	0.9	0.167354	Tier1
CLSTN2	0.991684	0.9	0.165816	Tier1
CLUL1	0.973344	0.9	0.112634	Tier1
CNDP1	1.00077	1	0.0926922	Tier1
CNTN1	0.912699	0.8	0.249354	Tier1
CNTN2	0.941991	0.9	0.106252	Tier1
CNTN3	0.700985	0.7	0.210629	Tier1
CNTN4	0.598741	0.6	0.25477	Tier1
CNTN5	0.906238	0.9	0.123079	Tier1
CNTNAP2	0.90094	0.9	0.156551	Tier1
COL18A1	0.743339	0.7	0.222693	Tier1
COL1A1	0.92693	1	0.0781244	Tier1
COL4A1	1.00713	0.9	0.203666	Tier1
COL6A3	0.841098	0.8	0.181303	Tier1
COL9A1	0.948297	1	0.0364822	Tier1
COLEC12	0.665747	0.6	0.239231	Tier1
COMP	0.966894	0.8	0.200252	Tier1
COPE	0.878965	0.8	0.244206	Tier1
CPA1	0.914561	0.9	0.126456	Tier1
CPA2	1.01052	0.9	0.115958	Tier1
CPB1	0.850477	0.9	0.12721	Tier1
CPM	0.94281	0.8	0.20248	Tier1
CPVL	0.548356	0.8	0.11253	Tier1
CR2	0.932387	0.9	0.108504	Tier1
CRELD2	0.522829	0.5	0.269314	Tier1
CRH	0.998411	1	0.0851487	Tier1
CRHBP	0.835239	0.6	0.298117	Tier1
CRISP2	1.02922	0.9	0.153832	Tier1
CRNN	0.89115	0.9	0.124697	Tier1
CRTAC1	0.807897	0.9	0.156006	Tier1
CRTAM	0.860105	1	0.0880081	Tier1
CRX	1.12331	0.8	0.251494	Tier1
CSF1	0.838184	0.8	0.203262	Tier1
CSF2RA	0.637297	0.6	0.253983	Tier1
CST3	0.807416	0.7	0.239837	Tier1
CST5	0.695163	0.8	0.180718	Tier1
CST6	0.769064	0.8	0.207483	Tier1
CST7	0.826128	0.7	0.237353	Tier1
CTRB1	0.889685	0.9	0.123353	Tier1
CTRC	0.674489	0.8	0.138175	Tier1
CTSB	0.924383	0.9	0.119232	Tier1
CTSF	0.92533	0.7	0.271435	Tier1
CTSH	0.857204	0.9	0.163554	Tier1
CTSL	1.01316	0.9	0.152269	Tier1
CTSO	1.09249	0.9	0.216134	Tier1
CTSV	0.775967	0.7	0.220365	Tier1
CTSZ	0.977245	0.7	0.286511	Tier1
CXADR	0.892244	0.9	0.171385	Tier1
CXCL1	0.501162	0.5	0.252983	Tier1
CXCL10	0.910304	1	0.0835174	Tier1
CXCL13	0.846488	0.9	0.108786	Tier1
CXCL16	1.07813	0.9	0.168029	Tier1
CXCL17	0.927332	0.8	0.25275	Tier1
CXCL9	0.902119	0.9	0.119891	Tier1
DCTN6	0.560966	0.5	0.294284	Tier1
DCTPP1	0.590809	0.5	0.293322	Tier1
DDC	1.17968	0.9	0.165712	Tier1
DEFB4A_DEFB4B	0.917184	0.9	0.13986	Tier1
DKK3	0.932117	0.8	0.219044	Tier1
DKKL1	0.989109	0.9	0.16903	Tier1
DLK1	1.03313	1	0.112168	Tier1
DLL1	0.892226	0.8	0.222261	Tier1
DNER	0.934653	0.8	0.225527	Tier1
DPEP1	0.961068	0.8	0.267841	Tier1
DPP10	1.1491	0.8	0.283967	Tier1
DPP4	0.834194	0.7	0.252898	Tier1
DPP6	0.80107	0.8	0.219005	Tier1
DPT	0.883806	0.9	0.133236	Tier1
DRAXIN	0.947963	0.9	0.140881	Tier1
DSC2	0.919388	0.8	0.249953	Tier1
DSG3	0.882153	0.7	0.294073	Tier1
DSG4	0.99599	0.9	0.187427	Tier1
DUOX2	0.978583	0.9	0.164281	Tier1
DUSP3	0.847232	0.7	0.273971	Tier1
EBI3_IL27	0.833113	0.9	0.127381	Tier1
EDA2R	0.971908	1	0.0968746	Tier1
EDIL3	0.834811	0.8	0.191569	Tier1
EFEMP1	0.826633	0.7	0.278759	Tier1
EFNA1	0.769893	0.7	0.255112	Tier1
EFNA4	0.586993	0.6	0.252314	Tier1
ENPP2	0.875844	0.9	0.146092	Tier1
ENPP5	0.955522	0.8	0.203567	Tier1
ENPP7	0.985594	1	0.0819298	Tier1
EPCAM	1.06052	1	0.106618	Tier1
EPHA1	1.0073	0.8	0.208463	Tier1
EPHA10	0.859005	0.7	0.2531	Tier1
EPHB4	0.840632	0.7	0.278012	Tier1
EPHX2	0.896201	0.9	0.16933	Tier1
EPO	0.989025	0.9	0.12436	Tier1
ERBB4	1.1686	0.8	0.250587	Tier1
ESM1	0.775801	0.8	0.178972	Tier1
F3	0.910349	0.8	0.25404	Tier1
F7	1.05606	0.8	0.287939	Tier1
FABP1	0.947002	0.9	0.143155	Tier1
FABP2	0.987084	0.9	0.148882	Tier1
FABP4	0.95807	0.9	0.140299	Tier1
FABP6	0.642319	0.7	0.207789	Tier1
FABP9	0.857488	0.9	0.153315	Tier1
FAM3B	0.774432	0.7	0.254035	Tier1
FAP	0.955644	0.9	0.121325	Tier1
FAS	0.948743	0.8	0.210684	Tier1
FASLG	0.922741	1	0.0783398	Tier1
FCER2	0.881142	1	0.0780598	Tier1
FCGR2A	0.965647	0.8	0.209033	Tier1
FCGR3B	0.921924	0.9	0.167267	Tier1
FCN2	0.939802	0.8	0.229892	Tier1
FCRL1	0.921955	1	0.0772562	Tier1
FCRL2	0.952368	1	0.0845897	Tier1
FCRL3	0.806349	0.8	0.223435	Tier1
FCRL5	1.01608	1	0.0914367	Tier1
FCRL6	0.836561	0.9	0.124063	Tier1
FCRLB	0.831901	0.7	0.290039	Tier1
FETUB	0.990673	0.8	0.210725	Tier1
FGF19	1.02606	0.9	0.116451	Tier1
FGF21	1.02493	1	0.077033	Tier1
FGF23	0.913583	0.8	0.207961	Tier1
FLRT2	0.727663	0.7	0.22439	Tier1
FLT3LG	0.952758	0.9	0.166031	Tier1
FLT4	0.989594	0.7	0.280007	Tier1
FOLR3	1.02987	1	0.0644318	Tier1
FRZB	0.454052	0.7	0.134259	Tier1
FST	0.687324	0.8	0.144581	Tier1
FSTL3	0.962423	0.8	0.23151	Tier1
FUCA1	0.972768	1	0.102817	Tier1
FURIN	0.687147	0.6	0.280419	Tier1
FUT3_FUT5	1.08889	0.9	0.163954	Tier1
GAL	0.893435	0.9	0.130174	Tier1
GALNT2	0.609078	0.7	0.20288	Tier1
GAS6	0.957461	0.8	0.264282	Tier1
GCNT1	0.658828	0.6	0.253757	Tier1
GDF15	1.01428	0.9	0.157301	Tier1
GDF2	0.96024	0.9	0.188852	Tier1
GDNF	0.851822	0.7	0.241933	Tier1
GFOD2	1.09881	0.9	0.131983	Tier1
GFRA1	0.825271	0.8	0.181162	Tier1
GFRA3	0.908243	0.8	0.214747	Tier1
GGH	0.942133	0.8	0.239145	Tier1
GGT1	1.08041	0.9	0.137863	Tier1
GH1	0.948821	1	0.0874316	Tier1
GH2	1.04831	0.9	0.143422	Tier1
GHRL	0.842146	0.9	0.129774	Tier1
GLT8D2	1.03543	0.9	0.1519	Tier1
GOLM2	0.755136	0.6	0.28611	Tier1
GP2	1.08097	0.9	0.218762	Tier1
GPC1	0.948077	0.8	0.247996	Tier1
GRN	0.909601	0.7	0.269674	Tier1
GSTA1	1.01739	0.9	0.146365	Tier1
GUCA2A	0.98673	0.8	0.249553	Tier1
GZMA	0.483626	0.5	0.24724	Tier1
HAO1	0.963748	1	0.0572493	Tier1
HAVCR1	1.05146	1	0.0868611	Tier1
HAVCR2	1.00785	0.9	0.135023	Tier1
HGF	0.701529	0.6	0.284104	Tier1
HLA.DRA	0.655242	0.6	0.263937	Tier1
HMOX1	0.948232	0.9	0.114522	Tier1
HPGDS	0.6851	0.8	0.16962	Tier1
HSD11B1	0.853685	0.7	0.29576	Tier1
HSP90B1	0.992145	0.9	0.201965	Tier1
HSPB6	0.962815	0.7	0.270334	Tier1
HSPG2	0.794786	0.7	0.242383	Tier1
HYOU1	0.781163	0.7	0.260366	Tier1
ICAM1	0.931391	0.9	0.168901	Tier1
ICAM2	0.691974	0.7	0.23678	Tier1
ICAM3	0.932255	0.8	0.231138	Tier1
ICAM5	0.76491	0.8	0.18508	Tier1
IDUA	0.423074	0.5	0.199705	Tier1
IFNGR2	1.11227	0.9	0.185866	Tier1
IGFBP1	0.989451	1	0.0760787	Tier1
IGFBP2	0.931979	1	0.0860459	Tier1
IGFBP3	0.842273	0.7	0.253841	Tier1
IGFBP4	0.794271	0.7	0.255207	Tier1
IGFBP6	0.966921	0.8	0.19861	Tier1
IGFBP7	0.809334	0.8	0.210267	Tier1
IGFBPL1	0.961926	0.7	0.285751	Tier1
IGSF3	0.809946	0.7	0.238269	Tier1
IL10RB	0.880276	0.8	0.244148	Tier1
IL11	0.894274	0.8	0.227356	Tier1
IL12A_IL12B	0.891437	1	0.0743412	Tier1
IL12B	0.923332	1	0.0467344	Tier1
IL15	1.01192	0.8	0.27695	Tier1
IL17A	1.0916	0.9	0.126229	Tier1
IL17C	1.22748	0.9	0.219797	Tier1
IL17F	0.99257	0.8	0.222346	Tier1
IL17RB	0.903257	0.9	0.17233	Tier1
IL18	0.958635	1	0.0735082	Tier1
IL18BP	0.892014	0.9	0.158395	Tier1
IL18R1	0.945691	0.8	0.237462	Tier1
IL18RAP	1.06283	0.9	0.122533	Tier1
IL19	0.802785	0.9	0.132755	Tier1
IL1R1	0.928604	0.7	0.278219	Tier1
IL1R2	0.977469	0.8	0.205985	Tier1
IL1RL1	1.02476	1	0.0761085	Tier1
IL1RL2	0.886018	0.9	0.177555	Tier1
IL1RN	0.704863	0.7	0.241887	Tier1
IL2RA	0.985583	1	0.0830565	Tier1
IL4R	0.852377	0.7	0.253018	Tier1
IL5RA	0.904358	0.9	0.126796	Tier1
IL6	1.0557	0.9	0.11796	Tier1
IL6R	0.97727	0.8	0.208124	Tier1
IL7R	0.9596	0.9	0.178059	Tier1
INHBC	0.911121	0.8	0.189136	Tier1
ISLR2	0.872781	0.8	0.241903	Tier1
ISM1	0.868235	0.9	0.136266	Tier1
ITGA11	1.09638	0.9	0.12418	Tier1
ITGA5	0.793673	0.7	0.231272	Tier1
ITGAV	0.861344	0.8	0.202181	Tier1
ITGB2	0.558495	0.5	0.28777	Tier1
ITIH3	1.09941	0.9	0.139574	Tier1
ITM2A	0.991026	0.7	0.279593	Tier1
JAM2	0.699868	0.8	0.186108	Tier1
KAZALD1	0.830657	0.9	0.127076	Tier1
KIR2DL3	0.816572	0.8	0.216984	Tier1
KIRREL2	0.741763	0.8	0.167882	Tier1
KIT	0.80378	0.8	0.189078	Tier1
KITLG	0.991241	1	0.0940372	Tier1
KLK1	0.930509	1	0.0882615	Tier1
KLK10	0.815663	0.7	0.273579	Tier1
KLK12	0.962809	0.9	0.150722	Tier1
KLK14	0.927854	1	0.088395	Tier1
KLK4	0.999414	1	0.0421193	Tier1
KLK6	0.793919	0.7	0.261462	Tier1
KLK8	0.817949	0.8	0.205522	Tier1
KLRB1	0.534244	0.5	0.250461	Tier1
KLRD1	0.896363	0.9	0.107438	Tier1
KRT18	0.863518	0.8	0.190222	Tier1
KYNU	0.660507	0.6	0.239257	Tier1
L1CAM	0.692238	0.6	0.274667	Tier1
LAG3	0.87663	0.9	0.128154	Tier1
LAIR1	0.964785	0.9	0.110399	Tier1
LAIR2	1.03463	1	0.100978	Tier1
LAMA4	0.696469	0.7	0.197099	Tier1
LAMP3	0.881823	0.9	0.110198	Tier1
LAYN	0.677397	0.8	0.162932	Tier1
LDLR	0.921724	0.9	0.122745	Tier1
LEFTY2	0.981575	1	0.105032	Tier1
LEP	1.00232	1	0.0679027	Tier1
LEPR	0.810769	0.9	0.164579	Tier1
LGALS7_LGALS7B	0.705765	0.9	0.0863076	Tier1
LGALS9	0.746237	0.7	0.222578	Tier1
LILRA2	0.972005	0.8	0.200253	Tier1
LILRA5	0.938903	0.9	0.152996	Tier1
LILRB1	0.888626	0.9	0.129846	Tier1
LILRB2	0.955312	1	0.0853574	Tier1
LILRB4	0.852899	0.8	0.226798	Tier1
LILRB5	1.00258	1	0.10563	Tier1
LPL	1.04059	0.9	0.125977	Tier1
LPO	0.938281	0.7	0.286732	Tier1
LRIG1	1.07195	0.8	0.256659	Tier1
LRRC25	0.62223	0.6	0.259684	Tier1
LRRN1	0.903748	0.9	0.163853	Tier1
LTA	0.859677	0.9	0.146218	Tier1
LTBP2	0.928643	0.9	0.180688	Tier1
LTBR	0.761946	0.7	0.248548	Tier1
LY75	0.623833	0.5	0.295757	Tier1
LY9	0.711873	0.6	0.259822	Tier1
LYPD1	1.00313	0.7	0.282448	Tier1
LYPD3	0.755542	0.7	0.26034	Tier1
MANSC1	0.969154	0.8	0.219482	Tier1
MARCO	0.834235	0.9	0.147975	Tier1
MATN2	0.952635	0.9	0.182861	Tier1
MATN3	0.931156	1	0.0706731	Tier1
MB	0.962255	0.9	0.194231	Tier1
MDGA1	0.905758	0.9	0.147059	Tier1
MEGF10	0.873638	0.8	0.213605	Tier1
MEGF9	1.05683	0.8	0.263676	Tier1
MEP1B	0.982997	0.9	0.13505	Tier1
MERTK	0.827017	0.8	0.231587	Tier1
MFAP5	0.988368	0.9	0.185689	Tier1
MFGE8	0.943118	0.7	0.277571	Tier1
MIA	0.883234	0.9	0.169534	Tier1
MICB_MICA	0.88598	1	0.0810063	Tier1
MILR1	0.875668	0.8	0.197374	Tier1
MLN	0.769642	0.8	0.189524	Tier1
MME	0.963737	0.9	0.19393	Tier1
MMP10	1.10178	1	0.115331	Tier1
MMP12	0.893146	1	0.0518332	Tier1
MMP3	1.03495	1	0.0519383	Tier1
MMP7	0.82241	0.7	0.23233	Tier1
MOG	0.949814	0.9	0.134919	Tier1
MSLN	1.07186	0.9	0.215349	Tier1
MSMB	0.649531	0.7	0.222857	Tier1
MSR1	0.990079	1	0.0791353	Tier1
MSTN	0.966304	0.9	0.133011	Tier1
MYOC	0.99973	0.9	0.115223	Tier1
MZB1	0.916283	0.8	0.231113	Tier1
NBL1	0.686067	0.7	0.225094	Tier1
NCAM1	1.04239	0.8	0.255165	Tier1
NCAN	0.969301	1	0.0800778	Tier1
NCR1	0.720283	0.9	0.146094	Tier1
NDRG1	0.623508	0.6	0.249388	Tier1
NELL2	0.975349	0.9	0.11328	Tier1
NFASC	0.843834	0.9	0.1645	Tier1
NME3	0.902989	0.8	0.207411	Tier1
NOS3	0.83207	0.9	0.146684	Tier1
NOTCH3	0.921899	0.9	0.185805	Tier1
NPDC1	0.814859	0.9	0.137947	Tier1
NPPC	0.857248	0.8	0.177904	Tier1
NPTN	0.908823	0.8	0.18866	Tier1
NPTX1	0.874582	0.9	0.172625	Tier1
NPTXR	0.994522	1	0.110069	Tier1
NPY	1.06516	0.9	0.151638	Tier1
NRCAM	0.853014	0.8	0.204456	Tier1
NRP1	0.968236	0.7	0.285944	Tier1
NRP2	1.04412	0.8	0.241126	Tier1
NT5E	0.898046	0.7	0.288155	Tier1
NTF3	0.778536	0.7	0.252572	Tier1
NTproBNP	1.09645	0.8	0.25163	Tier1
NTRK3	0.71241	0.7	0.252227	Tier1
OBP2B	0.858121	0.9	0.143755	Tier1
ODAM	0.717128	0.8	0.190012	Tier1
OGN	0.785458	0.8	0.162392	Tier1
OMD	0.94125	1	0.101229	Tier1
OMG	1.01832	0.9	0.1849	Tier1
OPTC	1.05754	0.8	0.280411	Tier1
OSCAR	0.904159	0.7	0.26788	Tier1
OSMR	1.06235	0.8	0.27848	Tier1
OXT	0.978767	1	0.0755701	Tier1
PAEP	0.980002	1	0.0885274	Tier1
PAM	0.693414	0.6	0.253308	Tier1
PAMR1	0.598558	0.5	0.269422	Tier1
PCDH17	0.997031	0.8	0.265093	Tier1
PCOLCE	0.650401	0.5	0.289235	Tier1
PCSK9	0.951933	0.9	0.135702	Tier1
PDCD1	0.909219	1	0.0867892	Tier1
PDCD6	0.978409	0.7	0.283567	Tier1
PDGFRA	0.955521	0.7	0.296716	Tier1
PDGFRB	0.869689	0.8	0.194925	Tier1
PGF	0.706907	0.6	0.26239	Tier1
PI3	0.629274	0.9	0.112269	Tier1
PIGR	0.969527	0.8	0.217522	Tier1
PIK3IP1	0.754861	0.8	0.200303	Tier1
PILRA	0.855809	0.9	0.154572	Tier1
PILRB	0.764352	0.8	0.16752	Tier1
PLA2G10	1.12302	0.8	0.270473	Tier1
PLA2G1B	0.912747	0.8	0.187746	Tier1
PLA2G2A	0.657564	0.8	0.175969	Tier1
PLA2G7	0.775612	0.9	0.137521	Tier1
PLAT	0.792522	0.8	0.220653	Tier1
PLAU	0.650994	0.6	0.242494	Tier1
PLXNB2	0.979566	0.8	0.221989	Tier1
PM20D1	1.16101	0.9	0.166396	Tier1
PNLIPRP2	0.896504	1	0.0386544	Tier1
PODXL2	1.13894	0.9	0.147927	Tier1
PON3	0.94549	1	0.0656342	Tier1
PPY	0.93703	1	0.0672492	Tier1
PRELP	0.979172	0.8	0.258105	Tier1
PRL	1.02474	1	0.0998565	Tier1
PROC	1.03694	0.8	0.264999	Tier1
PROK1	0.91514	0.9	0.110792	Tier1
PRSS2	1.04578	0.8	0.226289	Tier1
PRSS8	1.1155	0.9	0.157864	Tier1
PRTG	0.701634	0.7	0.231458	Tier1
PRTN3	-0.0780245	0.5	0.0395947	Tier1
PSG1	0.907112	0.9	0.111478	Tier1
PSPN	0.850969	0.8	0.179738	Tier1
PTGDS	0.747876	0.7	0.234341	Tier1
PTH1R	0.827121	0.7	0.274967	Tier1
PTPRN2	0.993038	0.9	0.150823	Tier1
PTS	0.96421	0.8	0.256982	Tier1
PVR	1.02001	0.8	0.221403	Tier1
RBP2	1.04076	0.8	0.228229	Tier1
RBP5	0.767649	0.9	0.143276	Tier1
REG1A	1.06526	0.9	0.154747	Tier1
REG1B	1.08306	1	0.117373	Tier1
REG3A	1.0105	1	0.0738139	Tier1
REG4	1.04397	0.9	0.208235	Tier1
RELT	0.790982	0.8	0.194521	Tier1
REN	0.999799	0.9	0.136265	Tier1
RET	0.827384	0.7	0.252571	Tier1
RETN	0.782572	0.6	0.295529	Tier1
RGMA	0.903537	0.9	0.148574	Tier1
RGMB	0.693448	0.7	0.229696	Tier1
RNASET2	0.519514	0.5	0.262039	Tier1
ROBO1	0.793597	0.8	0.213598	Tier1
ROBO2	0.856881	0.9	0.155836	Tier1
ROR1	0.788172	0.7	0.263392	Tier1
RRM2	0.738225	0.8	0.157698	Tier1
RTBDN	0.874822	0.9	0.131923	Tier1
RTN4R	0.694783	0.6	0.277053	Tier1
SCARA5	0.811941	0.7	0.256024	Tier1
SCARB2	0.883248	0.8	0.247317	Tier1
SCARF2	0.670211	0.8	0.157582	Tier1
SCG2	0.963519	0.9	0.117136	Tier1
SCG3	0.950482	0.9	0.111857	Tier1
SCGB1A1	0.9195	0.9	0.112456	Tier1
SCGB3A2	1.01936	0.9	0.164847	Tier1
SCLY	0.609271	0.5	0.293274	Tier1
SCP2	1.0153	0.8	0.262896	Tier1
SDC1	0.990767	1	0.089656	Tier1
SELE	0.98262	1	0.0939873	Tier1
SEMA3F	0.695207	0.7	0.201848	Tier1
SEMA7A	0.801106	0.8	0.18409	Tier1
SERPINA11	0.928432	0.9	0.182995	Tier1
SERPINA12	0.999659	1	0.0516131	Tier1
SERPINA9	0.909753	0.9	0.12501	Tier1
SEZ6L	0.968996	0.9	0.123922	Tier1
SEZ6L2	0.96338	0.7	0.282336	Tier1
SIGLEC1	0.97368	0.9	0.124154	Tier1
SIGLEC10	0.855162	0.9	0.173861	Tier1
SIGLEC15	1.02384	0.8	0.257556	Tier1
SIGLEC5	1.00895	1	0.103077	Tier1
SIGLEC6	0.869261	0.9	0.137581	Tier1
SIGLEC7	0.847357	0.8	0.214628	Tier1
SIRPA	1.04333	0.9	0.118604	Tier1
SIRPB1	0.930412	0.9	0.172106	Tier1
SLAMF6	0.715121	0.6	0.280763	Tier1
SLAMF7	0.729901	0.8	0.154617	Tier1
SLAMF8	0.938211	0.9	0.17737	Tier1
SLC16A1	0.436369	0.5	0.227267	Tier1
SLITRK2	0.899311	0.9	0.107639	Tier1
SLITRK6	0.735383	0.7	0.221955	Tier1
SMOC1	0.663445	0.6	0.244772	Tier1
SMOC2	0.761031	0.9	0.146367	Tier1
SMPD1	1.01173	0.9	0.18024	Tier1
SMPDL3A	1.06187	0.9	0.16398	Tier1
SNCG	0.814671	0.7	0.263007	Tier1
SORCS2	0.540525	0.7	0.18834	Tier1
SOST	0.730207	0.8	0.196462	Tier1
SPARCL1	1.0666	0.7	0.298714	Tier1
SPINK1	1.04636	0.9	0.119091	Tier1
SPINK4	1.15743	0.9	0.217362	Tier1
SPOCK1	1.03147	0.7	0.29709	Tier1
SPON1	0.977489	0.9	0.194552	Tier1
SPON2	0.798007	0.8	0.221805	Tier1
SPP1	1.03655	1	0.090506	Tier1
SSB	0.636097	0.6	0.22776	Tier1
SSC4D	0.923194	1	0.0623926	Tier1
SSC5D	0.840226	0.8	0.191861	Tier1
STC1	0.994637	0.9	0.173635	Tier1
TACSTD2	0.769445	0.8	0.172621	Tier1
TAFA5	0.982938	0.9	0.188244	Tier1
TCN2	1.09575	0.9	0.170805	Tier1
TFF1	1.08354	0.8	0.229879	Tier1
TFF2	0.91068	0.8	0.23027	Tier1
TFF3	0.942167	0.8	0.249954	Tier1
TFPI2	0.880164	0.7	0.28314	Tier1
TFRC	1.15219	0.9	0.213325	Tier1
TGFBI	1.04592	0.8	0.292884	Tier1
TGFBR2	0.632978	0.5	0.292551	Tier1
TGFBR3	1.06238	0.9	0.179104	Tier1
THBS2	0.859221	0.9	0.156541	Tier1
THBS4	1.08948	0.9	0.128248	Tier1
THY1	0.792665	0.7	0.242644	Tier1
TIMD4	0.921409	0.9	0.115012	Tier1
TIMP1	0.594655	0.5	0.295405	Tier1
TIMP4	1.16493	0.9	0.171958	Tier1
TINAGL1	0.852836	0.8	0.23098	Tier1
TLR3	1.02063	0.8	0.277578	Tier1
TMPRSS15	1.0697	0.9	0.18715	Tier1
TMPRSS5	0.932208	0.8	0.238954	Tier1
TNC	1.0176	0.9	0.128569	Tier1
TNF	0.921754	1	0.0393943	Tier1
TNFRSF10A	0.570347	0.5	0.297735	Tier1
TNFRSF10B	0.738935	0.6	0.268296	Tier1
TNFRSF10C	1.15379	0.9	0.173125	Tier1
TNFRSF11A	0.819006	0.8	0.223476	Tier1
TNFRSF11B	1.13188	0.8	0.242254	Tier1
TNFRSF12A	1.05056	0.8	0.246768	Tier1
TNFRSF13B	1.03868	1	0.0937702	Tier1
TNFRSF13C	0.861168	0.8	0.224573	Tier1
TNFRSF19	0.664457	0.8	0.185021	Tier1
TNFRSF1A	0.908108	0.8	0.225455	Tier1
TNFRSF1B	0.935598	0.9	0.118682	Tier1
TNFRSF21	0.731804	0.7	0.246501	Tier1
TNFRSF4	0.855505	0.9	0.114857	Tier1
TNFRSF6B	0.946242	0.9	0.173169	Tier1
TNFRSF8	0.982437	1	0.0953352	Tier1
TNFRSF9	0.861832	0.9	0.125857	Tier1
TNFSF11	0.782162	0.9	0.132148	Tier1
TNFSF13B	0.822168	0.9	0.124907	Tier1
TNR	0.749361	0.8	0.190245	Tier1
TNXB	0.787168	0.7	0.229196	Tier1
TPSAB1	0.875392	0.9	0.137727	Tier1
TREM2	0.989731	0.9	0.123501	Tier1
TREML2	0.535978	0.6	0.220656	Tier1
TSHB	0.738724	0.7	0.215766	Tier1
ULBP2	0.698115	0.7	0.202441	Tier1
UMOD	1.10046	1	0.0802064	Tier1
UXS1	0.495769	0.6	0.202188	Tier1
VCAM1	0.910649	0.9	0.128692	Tier1
VCAN	0.95147	0.8	0.215637	Tier1
VEGFA	0.66882	0.6	0.2871	Tier1
VEGFD	0.984284	0.8	0.250485	Tier1
VSIG4	1.02294	1	0.0777261	Tier1
VWA1	0.918135	0.9	0.131858	Tier1
VWC2	0.776889	0.9	0.122579	Tier1
VWF	0.538144	0.6	0.229296	Tier1
WARS	0.737351	0.6	0.284793	Tier1
WFDC12	0.907061	0.8	0.190598	Tier1
WFDC2	1.09881	0.9	0.192927	Tier1
WFIKKN1	0.667214	0.6	0.248076	Tier1
WFIKKN2	0.971775	0.9	0.119738	Tier1
WIF1	0.717571	0.8	0.176749	Tier1
XCL1	0.787815	0.9	0.117367	Tier1
XG	1.00759	0.9	0.177501	Tier1
XPNPEP2	1.0258	1	0.0758105	Tier1
ANGPTL3	0.533145	0.5	0.268853	Tier2
ARSA	0.56217	0.6	0.236801	Tier2
BTN2A1	0.547937	0.7	0.170494	Tier2
CCN4	0.731346	0.6	0.29308	Tier2
CD274	0.591933	0.6	0.269128	Tier2
CD4	0.524424	0.7	0.171123	Tier2
CD58	0.62948	0.6	0.286317	Tier2
CRLF1	0.583979	0.7	0.185452	Tier2
CXCL6	0.664107	0.6	0.258251	Tier2
ENG	0.71038	0.7	0.232108	Tier2
FAM3C	0.412578	0.5	0.218325	Tier2
FOLR2	0.901852	0.8	0.206072	Tier2
GGT5	0.599788	0.6	0.253068	Tier2
GPA33	0.609485	0.6	0.283559	Tier2
HNMT	0.735732	0.8	0.162222	Tier2
IGSF8	0.611936	0.8	0.166761	Tier2
IL32	0.757808	0.7	0.283952	Tier2
IL3RA	0.553704	0.6	0.249221	Tier2
ITGB6	0.529347	0.5	0.260548	Tier2
JCHAIN	0.555732	0.6	0.241723	Tier2
MEPE	0.652459	0.6	0.247664	Tier2
NAAA	0.750954	0.7	0.278731	Tier2
NXPH1	0.517966	0.5	0.25262	Tier2
SEMA4D	0.338589	0.5	0.182059	Tier2
SPINK6	0.726977	0.9	0.149836	Tier2
STC2	0.484597	0.5	0.25798	Tier2
SUMF2	0.591242	0.7	0.19276	Tier2
TIE1	0.373976	0.5	0.175613	Tier2
TYMP	0.904264	0.7	0.299664	Tier2
ZBTB17	0.59055	0.5	0.286094	Tier2
ADA	0.572599	0.6	0.233423	Tier3
AOC1	0.486294	0.5	0.242893	Tier3
CD200	0.637342	0.6	0.297512	Tier3
CLEC11A	0.699051	0.6	0.277717	Tier3
COX5B	-0.365838	0.6	0.168614	Tier3
DPP7	0.620791	0.6	0.252096	Tier3
F2R	0.295983	0.5	0.165013	Tier3
GALNT7	0.602743	0.6	0.276982	Tier3
IDI2	0.354322	0.5	0.188531	Tier3
IFNLR1	0.568596	0.5	0.298869	Tier3
LRPAP1	0.45342	0.6	0.203328	Tier3
MCFD2	0.472059	0.6	0.193284	Tier3
MMP9	0.615615	0.6	0.269328	Tier3
PDGFB	0.260069	0.5	0.142749	Tier3
SCARB1	0.620942	0.6	0.289668	Tier3
SERPINE1	0.315816	0.7	0.106905	Tier3
STX6	0.435175	0.6	0.189519	Tier3

## Sheet: S5.Validation Cohort 1 Models
Supplemental Table S5: Protein model characteristics generated from the validation cohort.
Protein	Slope	R.squared	Slope.std	lm_tier
CD40LG	0.771372	0.6	0.193501	Tier1
EGF	0.50404	0.5	0.173618	Tier1
ANGPT1	0.644925	0.7	0.144154	Tier1
IL6	1.08873	0.9	0.120687	Tier1
ADGRG1	1.0183	0.6	0.259164	Tier1
CRTAM	0.679052	0.5	0.21141	Tier1
CXCL9	0.983846	0.7	0.228143	Tier1
CA9	0.668725	0.7	0.144066	Tier1
MUC16	0.837062	0.8	0.126378	Tier1
KIR3DL1	0.747705	0.6	0.215028	Tier1
TNFSF14	0.561098	0.5	0.176128	Tier1
TNFSF12	0.361482	0.5	0.107858	Tier1
PDGFRB	0.650106	0.7	0.123039	Tier1
FASLG	0.569354	0.6	0.155001	Tier1
CD28	0.958594	0.6	0.247035	Tier1
CCL19	0.586779	0.5	0.195009	Tier1
CCL8	0.680947	0.5	0.22232	Tier1
CCL4	0.482101	0.5	0.160328	Tier1
IL15	0.876598	0.8	0.161085	Tier1
CD27	0.773224	0.6	0.212485	Tier1
CXCL5	0.746179	0.7	0.166493	Tier1
CX3CL1	0.679863	0.5	0.22846	Tier1
CXCL10	0.771011	0.7	0.182034	Tier1
CD70	0.897516	0.7	0.172567	Tier1
IL10	0.956352	0.7	0.188588	Tier1
CCL23	0.553013	0.5	0.197762	Tier1
CCL3	0.502438	0.5	0.171369	Tier1
NCR1	0.65784	0.6	0.162388	Tier1
CCL17	0.816998	0.7	0.170226	Tier1
PTN	0.630018	0.5	0.220898	Tier1
IFNG	1.11805	0.9	0.14883	Tier1
MMP12	0.67372	0.7	0.142325	Tier1
CXCL13	0.771139	0.8	0.134402	Tier1
LAG3	0.868552	0.6	0.244627	Tier1
CCL20	0.725138	0.5	0.250264	Tier1
TNF	0.66634	0.5	0.228955	Tier1
KLRD1	0.804405	0.8	0.125816	Tier1
GZMB	0.601509	0.5	0.2112	Tier1
CD83	0.568292	0.6	0.16355	Tier1
IL12A_IL12B	0.757196	0.8	0.12785	Tier1
TNFRSF9	0.725111	0.7	0.174086	Tier2
CCL2	0.773894	0.7	0.153134	Tier2
LGALS9	0.82073	0.8	0.157199	Tier2
IL18	0.834371	0.8	0.126628	Tier2
GZMH	0.426503	0.5	0.136856	Tier2
CXCL1	0.753872	0.6	0.19166	Tier2
PDCD1	0.683573	0.7	0.153237	Tier2
LGALS1	0.558644	0.5	0.179659	Tier2
HGF	0.509587	0.5	0.15411	Tier2
GZMA	0.610915	0.7	0.142012	Tier2
HMOX1	0.664824	0.7	0.157933	Tier2
TNFRSF12A	0.485899	0.5	0.176175	Tier2
TNFRSF4	0.685012	0.6	0.197405	Tier2
CASP8	0.62032	0.5	0.20005	Tier2
VEGFA	0.716067	0.5	0.247639	Tier2
IL12RB1	0.704305	0.6	0.202749	Tier2
ADA	0.625564	0.5	0.19598	Tier3
ANGPT2	0.526683	0.5	0.179789	Tier3
ICOSLG	0.585167	0.5	0.184767	Tier3
PDCD1LG2	0.612379	0.5	0.205583	Tier3
CSF1	0.577623	0.5	0.201654	Tier3

## Sheet: S6. Validation Cohort 2 Models
Supplemental Table S6: Protein model characteristics generated from the second validation cohort.
Proteins	Slope	R.squared	Slope.std	tier
MMP3	1.27805	0.8	0.179319	Tier1
MMP9	1.24034	0.6	0.336004	Tier1
CDHR2	1.20008	1	0.080539	Tier1
DCXR	1.1936	0.8	0.179277	Tier1
SCLY	1.14653	0.9	0.114307	Tier1
PDGFA	1.12978	0.7	0.219381	Tier1
TPSAB1	1.12185	1	0.0728775	Tier1
ST6GAL1	1.11564	0.9	0.0863287	Tier1
KYNU	1.11408	0.8	0.191378	Tier1
OPTC	1.11283	0.7	0.247786	Tier1
CLEC4C	1.10544	0.7	0.255217	Tier1
ADAMTS13	1.10136	1	0.0600942	Tier1
NID2	1.10014	0.6	0.279486	Tier1
IL17RB	1.09965	0.9	0.101017	Tier1
VWA1	1.09276	0.6	0.315216	Tier1
DUSP3	1.09149	0.8	0.19713	Tier1
SERPINE1	1.09093	1	0.0739211	Tier1
LTA	1.08997	0.7	0.227642	Tier1
CBLIF	1.08845	0.6	0.271983	Tier1
CRH	1.08057	0.8	0.151238	Tier1
TCN2	1.0802	1	0.0397166	Tier1
SSC4D	1.07702	0.9	0.145239	Tier1
SUSD2	1.0746	1	0.0447593	Tier1
SPP1	1.07293	1	0.0445521	Tier1
ACY1	1.06778	0.7	0.22396	Tier1
GSTA3	1.06773	0.9	0.0992257	Tier1
CRTAC1	1.06562	1	0.0609024	Tier1
TREML2	1.06477	0.9	0.0894022	Tier1
CLEC11A	1.06396	0.9	0.109006	Tier1
SORD	1.06185	0.5	0.340496	Tier1
PAEP	1.06179	0.9	0.103351	Tier1
CA4	1.06081	0.9	0.0796155	Tier1
GSTA1	1.05992	0.8	0.164384	Tier1
RELT	1.05954	1	0.0503319	Tier1
LAG3	1.05892	0.8	0.194313	Tier1
HAVCR1	1.05714	0.9	0.0807618	Tier1
TNFRSF1B	1.05503	1	0.0475745	Tier1
EFNA1	1.05464	0.9	0.10718	Tier1
CCL20	1.05456	0.9	0.111125	Tier1
RBP2	1.0529	0.9	0.111203	Tier1
NRP2	1.0508	0.8	0.145858	Tier1
ACAA1	1.04916	0.5	0.311771	Tier1
ARSA	1.04862	0.9	0.118984	Tier1
PNPT1	1.04767	0.9	0.107299	Tier1
FGF21	1.04717	1	0.0554964	Tier1
MYOC	1.04592	1	0.0498913	Tier1
LDLR	1.04538	1	0.0636949	Tier1
SPINK6	1.04528	0.8	0.179533	Tier1
OGN	1.04471	1	0.0522049	Tier1
PBLD	1.0434	0.7	0.247837	Tier1
SEMA7A	1.04327	1	0.0411806	Tier1
CALCA	1.04108	0.9	0.136533	Tier1
CDH5	1.04094	1	0.0761913	Tier1
PGLYRP1	1.04085	1	0.0642878	Tier1
MFAP5	1.04063	1	0.0668268	Tier1
PCSK9	1.04063	0.9	0.0940816	Tier1
LILRB5	1.04023	1	0.0628993	Tier1
BCAM	1.03914	0.9	0.0982897	Tier1
PTPRF	1.0389	1	0.0490917	Tier1
COL6A3	1.03887	1	0.0485889	Tier1
INHBC	1.03882	0.9	0.101528	Tier1
DSC2	1.03811	1	0.0616796	Tier1
TDGF1	1.03793	1	0.068289	Tier1
AGR3	1.03729	0.8	0.157261	Tier1
NOTCH1	1.03699	1	0.0403709	Tier1
DKKL1	1.0362	0.9	0.0809787	Tier1
CD177	1.03595	0.9	0.079317	Tier1
SPINT1	1.03536	0.9	0.0777	Tier1
TNFRSF4	1.03507	0.8	0.14889	Tier1
GAS6	1.03505	1	0.0289899	Tier1
RUVBL1	1.03487	0.9	0.098172	Tier1
MPO	1.03456	0.5	0.323015	Tier1
PLXNB2	1.03422	1	0.0366497	Tier1
ENG	1.03406	1	0.0448612	Tier1
CLEC14A	1.03384	1	0.060986	Tier1
TNXB	1.03231	1	0.0448108	Tier1
UMOD	1.03226	1	0.0673593	Tier1
TNFSF13B	1.03164	1	0.0589402	Tier1
NCR1	1.0302	0.8	0.173639	Tier1
B4GAT1	1.02879	1	0.06968	Tier1
LILRA2	1.02864	1	0.0658542	Tier1
LAIR2	1.02863	1	0.0547384	Tier1
ICAM2	1.02861	0.9	0.0860187	Tier1
ISM1	1.02828	0.9	0.138384	Tier1
DSG2	1.0277	1	0.060382	Tier1
IL12A_IL12B	1.02731	0.9	0.0856375	Tier1
CNTN1	1.02642	1	0.0690466	Tier1
ENPP2	1.02624	1	0.0677203	Tier1
NOMO1	1.02618	1	0.040572	Tier1
CLMP	1.02562	0.8	0.182069	Tier1
FOLR3	1.02473	0.8	0.189529	Tier1
PAM	1.02321	1	0.0619115	Tier1
CD300E	1.02312	0.9	0.133461	Tier1
ESAM	1.02226	0.9	0.10871	Tier1
NINJ1	1.02103	0.9	0.0952129	Tier1
RANGAP1	1.01966	0.8	0.145333	Tier1
HAO1	1.01959	1	0.0551327	Tier1
MET	1.01818	1	0.047884	Tier1
FCER2	1.0178	1	0.0357587	Tier1
NCLN	1.0177	0.9	0.0818456	Tier1
GFOD2	1.01744	1	0.0458595	Tier1
IL2RA	1.01699	1	0.042864	Tier1
CD22	1.01634	0.9	0.0967816	Tier1
FABP4	1.01604	0.9	0.0797839	Tier1
IL1RAP	1.01548	1	0.0405549	Tier1
CD99	1.01545	1	0.0329126	Tier1
PDGFRB	1.0154	1	0.055314	Tier1
NFATC3	1.01531	0.9	0.119639	Tier1
THBS2	1.01509	1	0.047236	Tier1
MSMB	1.01353	0.9	0.0950425	Tier1
LGALS3	1.01332	1	0.0567745	Tier1
PTPRS	1.01326	1	0.0511244	Tier1
GRN	1.01296	1	0.0516225	Tier1
IGF2R	1.01242	1	0.0700374	Tier1
PLXDC1	1.01174	0.9	0.135476	Tier1
TNFRSF10C	1.01161	1	0.0556967	Tier1
CA5A	1.01131	1	0.0675193	Tier1
SCARF1	1.01118	0.9	0.117239	Tier1
IGFBP2	1.01115	1	0.0590626	Tier1
MB	1.00987	1	0.0488996	Tier1
SIGLEC10	1.00883	0.8	0.153671	Tier1
GGT1	1.00874	1	0.065834	Tier1
DLK1	1.00818	1	0.0501636	Tier1
STC2	1.00733	1	0.0305854	Tier1
SIGLEC5	1.00716	1	0.0675774	Tier1
WFIKKN1	1.00674	0.9	0.122876	Tier1
CNTN3	1.00672	1	0.0428855	Tier1
KLRD1	1.00665	0.9	0.0924025	Tier1
CRNN	1.00651	0.9	0.113695	Tier1
CCL15	1.00623	1	0.0445888	Tier1
AMY2B	1.0062	1	0.0696265	Tier1
CFC1	1.0049	0.9	0.124476	Tier1
LILRB1	1.00416	1	0.0610202	Tier1
CD300LF	1.00411	0.9	0.114042	Tier1
CHIT1	1.00404	0.8	0.145049	Tier1
VSIG4	1.00371	1	0.061141	Tier1
SIGLEC6	1.00298	0.9	0.131485	Tier1
ICAM3	1.0027	1	0.0498945	Tier1
RBP5	1.00262	0.9	0.105715	Tier1
IFNLR1	1.00148	0.8	0.164008	Tier1
NOTCH3	1.00122	0.9	0.0774283	Tier1
IL17A	1.001	0.7	0.18774	Tier1
AFP	1.0009	0.9	0.0762511	Tier1
PLA2G7	1.00015	1	0.0376939	Tier1
IGFBP7	0.999928	1	0.0715366	Tier1
HSP90B1	0.999124	0.9	0.133669	Tier1
CD209	0.998898	1	0.043655	Tier1
COL18A1	0.998841	1	0.0441192	Tier1
SERPINA11	0.998828	1	0.0398003	Tier1
ALPP	0.998794	1	0.0546541	Tier1
PIK3IP1	0.996911	1	0.0521861	Tier1
BPIFB1	0.996692	1	0.0507165	Tier1
MAEA	0.996421	0.8	0.151157	Tier1
FCRL5	0.995351	1	0.0655903	Tier1
KIR3DL1	0.994871	0.9	0.099002	Tier1
IKZF2	0.994498	0.9	0.0816292	Tier1
CD160	0.994396	0.8	0.171645	Tier1
CTSO	0.994205	0.8	0.17235	Tier1
PLAT	0.994185	0.8	0.15629	Tier1
SELE	0.994149	1	0.0364389	Tier1
LEP	0.994008	0.9	0.093066	Tier1
SIGLEC9	0.99397	0.9	0.103003	Tier1
ALDH1A1	0.993897	0.9	0.0849928	Tier1
XCL1	0.993414	0.8	0.159672	Tier1
EPS8L2	0.993153	0.7	0.193836	Tier1
MEGF9	0.992787	1	0.0427149	Tier1
CXCL16	0.992541	1	0.0391545	Tier1
CA6	0.992321	1	0.0701209	Tier1
CEACAM21	0.992241	0.9	0.100936	Tier1
EGFR	0.991512	1	0.0592236	Tier1
KRT18	0.991509	1	0.050527	Tier1
NCAM2	0.991379	1	0.0477081	Tier1
IL3RA	0.990745	0.8	0.167137	Tier1
MSLN	0.990364	0.9	0.0822512	Tier1
ADGRE5	0.989698	1	0.0715379	Tier1
TNFSF11	0.989611	0.9	0.113244	Tier1
RETN	0.989161	1	0.0681673	Tier1
SFTPA2	0.988719	0.9	0.131051	Tier1
ATF2	0.988506	0.8	0.13917	Tier1
CTRB1	0.988464	1	0.0548759	Tier1
LTBP2	0.988084	1	0.053587	Tier1
CCL3	0.988017	0.6	0.252823	Tier1
DKK3	0.985817	1	0.045267	Tier1
CCL16	0.98452	1	0.039444	Tier1
IL18RAP	0.984349	1	0.0503933	Tier1
HYOU1	0.983844	1	0.0514661	Tier1
PLAU	0.983159	1	0.0467386	Tier1
LTBP3	0.982525	0.8	0.141187	Tier1
CDCP1	0.982442	0.9	0.133319	Tier1
IL18R1	0.981764	0.9	0.132767	Tier1
PLTP	0.981662	1	0.0570084	Tier1
ALCAM	0.981189	0.9	0.075169	Tier1
GUCA2A	0.980569	1	0.0269117	Tier1
IGFBP4	0.980527	1	0.0608245	Tier1
CCN3	0.980418	1	0.0387888	Tier1
IL1R1	0.980286	0.9	0.080653	Tier1
CTRC	0.979786	0.5	0.312314	Tier1
CD99L2	0.979221	1	0.0449727	Tier1
REG1B	0.978859	1	0.0503665	Tier1
TGFBR3	0.978442	1	0.0498048	Tier1
ALDH3A1	0.97841	0.9	0.101496	Tier1
CD83	0.978256	0.7	0.184726	Tier1
CNTN4	0.978113	0.9	0.0766405	Tier1
ADH4	0.977631	1	0.0553175	Tier1
DSG4	0.97753	0.8	0.14776	Tier1
JUN	0.977435	0.8	0.14254	Tier1
ADGRG1	0.976806	0.9	0.110532	Tier1
MICB_MICA	0.976793	1	0.0541832	Tier1
IL17F	0.976274	0.9	0.107605	Tier1
FCRLB	0.976169	0.9	0.11973	Tier1
IFNGR2	0.975871	0.8	0.135685	Tier1
GP2	0.975771	0.9	0.0971003	Tier1
IGFBP1	0.975533	1	0.0709417	Tier1
RGS8	0.975086	0.9	0.0799453	Tier1
CA3	0.974883	1	0.0695505	Tier1
CNTN2	0.974819	0.9	0.117132	Tier1
CD109	0.973849	1	0.0600432	Tier1
GH1	0.973326	0.9	0.0999693	Tier1
GNLY	0.973097	0.9	0.111545	Tier1
GDF15	0.972361	1	0.0550186	Tier1
PTS	0.972267	0.8	0.145236	Tier1
DPT	0.971961	1	0.0436204	Tier1
IL17RA	0.971169	0.9	0.0750243	Tier1
EPHB4	0.970498	1	0.0599981	Tier1
AMY2A	0.970381	1	0.0622045	Tier1
CD6	0.969869	0.8	0.133855	Tier1
KLK13	0.96952	0.9	0.121157	Tier1
NOS3	0.968179	0.7	0.201388	Tier1
SFTPA1	0.967585	0.9	0.128633	Tier1
KRT19	0.967218	0.8	0.138074	Tier1
ODAM	0.967217	0.8	0.138389	Tier1
FAS	0.965701	1	0.052087	Tier1
CLEC7A	0.965627	0.9	0.104547	Tier1
LHB	0.965382	0.9	0.110364	Tier1
CD79B	0.965007	0.9	0.130874	Tier1
LILRB2	0.964711	1	0.0537935	Tier1
AGXT	0.96303	0.9	0.129915	Tier1
GH2	0.962926	0.9	0.0730885	Tier1
FAP	0.962096	0.9	0.103326	Tier1
QPCT	0.961614	1	0.0649321	Tier1
KIR2DL3	0.96115	0.9	0.0773126	Tier1
COL9A1	0.961061	0.9	0.120615	Tier1
MILR1	0.959758	0.8	0.137924	Tier1
TIMP4	0.959699	1	0.05408	Tier1
PIGR	0.959596	0.9	0.0776964	Tier1
DRAXIN	0.959379	0.8	0.163169	Tier1
FCRL2	0.958591	0.9	0.123447	Tier1
SNCG	0.958468	0.9	0.103421	Tier1
FETUB	0.956797	1	0.0650515	Tier1
IL5	0.956755	0.7	0.185556	Tier1
CPA1	0.956703	1	0.055733	Tier1
KLK12	0.955871	0.9	0.0900844	Tier1
TNFSF10	0.954812	0.8	0.165398	Tier1
PLA2G1B	0.954583	1	0.0587653	Tier1
LY9	0.953475	0.9	0.128781	Tier1
KLRB1	0.953276	0.8	0.13521	Tier1
SIGLEC15	0.953156	0.8	0.138845	Tier1
TNFRSF1A	0.952653	1	0.0423683	Tier1
ACP5	0.952317	1	0.0491497	Tier1
FCRL6	0.952231	0.9	0.114519	Tier1
CTSH	0.952047	0.8	0.144342	Tier1
TNFRSF6B	0.951909	0.7	0.21221	Tier1
CTSB	0.951903	1	0.064739	Tier1
LRRC25	0.951849	0.8	0.164464	Tier1
PCOLCE	0.951786	0.9	0.0822853	Tier1
RABEPK	0.950737	0.8	0.163591	Tier1
ICAM4	0.950042	0.8	0.149463	Tier1
CLPS	0.949969	1	0.068394	Tier1
TP53INP1	0.94928	0.9	0.108998	Tier1
PEAR1	0.949157	0.9	0.125087	Tier1
PILRA	0.949125	1	0.0467277	Tier1
IL12B	0.948738	1	0.0702236	Tier1
GPA33	0.948258	0.9	0.0711745	Tier1
TIE1	0.94821	0.9	0.0964945	Tier1
MME	0.947996	0.9	0.0912363	Tier1
LAMP3	0.947448	0.9	0.100863	Tier1
WFDC12	0.947276	0.9	0.125352	Tier1
IL1RL1	0.946672	0.9	0.0870741	Tier1
SPINK5	0.94467	0.9	0.120833	Tier1
MFGE8	0.944604	0.9	0.0743264	Tier1
TLR3	0.943961	0.9	0.0867127	Tier1
NPTX1	0.943954	1	0.0538619	Tier1
HAVCR2	0.943863	1	0.0470853	Tier1
RAB37	0.943618	0.8	0.162617	Tier1
CA9	0.943262	0.8	0.138682	Tier1
TNFRSF11A	0.943232	0.8	0.16826	Tier1
MVK	0.943125	0.5	0.277101	Tier1
PGF	0.943064	0.6	0.253861	Tier1
SERPINA12	0.941773	0.8	0.167831	Tier1
GALNT10	0.941742	0.6	0.271831	Tier1
CALB1	0.941321	0.9	0.0783683	Tier1
TSPAN1	0.941186	0.9	0.119871	Tier1
TMPRSS15	0.940476	0.9	0.111034	Tier1
FLT3LG	0.940285	0.9	0.126011	Tier1
RBKS	0.939999	0.7	0.216723	Tier1
ITIH3	0.938864	0.9	0.118457	Tier1
IL18BP	0.938766	0.9	0.0869184	Tier1
PTH1R	0.938258	0.8	0.146327	Tier1
IL5RA	0.937176	0.7	0.190808	Tier1
CRX	0.936648	0.8	0.151824	Tier1
HSD11B1	0.936082	0.8	0.147044	Tier1
ACTN4	0.935788	0.9	0.0817637	Tier1
EDA2R	0.934893	0.8	0.149034	Tier1
CPB1	0.934882	0.9	0.0793991	Tier1
REG3A	0.933578	1	0.0610853	Tier1
SLAMF7	0.933441	0.9	0.11801	Tier1
SCP2	0.932816	0.9	0.121643	Tier1
EFEMP1	0.932719	0.9	0.0918459	Tier1
PTPRN2	0.93271	0.8	0.139907	Tier1
TFF1	0.932148	0.9	0.0909038	Tier1
FUCA1	0.931546	0.9	0.0719798	Tier1
SIRPA	0.931091	1	0.05407	Tier1
CD300LG	0.930825	0.8	0.127265	Tier1
ITGB1	0.929201	0.9	0.075585	Tier1
IL22RA1	0.929073	0.5	0.30584	Tier1
XG	0.92832	0.9	0.075798	Tier1
FABP9	0.927113	0.9	0.0964433	Tier1
APOM	0.92675	0.9	0.107777	Tier1
MLN	0.926064	0.9	0.101634	Tier1
SOD2	0.925846	0.9	0.0979213	Tier1
SERPINA9	0.92379	0.9	0.0890328	Tier1
SCARB1	0.923147	0.8	0.149167	Tier1
VWC2	0.922646	0.7	0.212006	Tier1
PSG1	0.922084	0.9	0.0783546	Tier1
CDH1	0.921434	0.9	0.125556	Tier1
CST6	0.920192	0.9	0.073611	Tier1
CNPY2	0.919549	0.9	0.123703	Tier1
CD14	0.91923	0.9	0.0903044	Tier1
ASAH2	0.918999	0.9	0.11583	Tier1
GGA1	0.918781	0.9	0.111817	Tier1
CA11	0.918693	0.9	0.119501	Tier1
ACTA2	0.918562	0.8	0.134603	Tier1
SPINK1	0.917329	0.9	0.0987876	Tier1
C19orf12	0.916753	0.8	0.139526	Tier1
VCAM1	0.916479	0.9	0.0907293	Tier1
TNFRSF10B	0.915626	0.7	0.211257	Tier1
OBP2B	0.91559	0.9	0.0990404	Tier1
OMG	0.914766	0.8	0.139629	Tier1
LRIG1	0.914417	0.8	0.15948	Tier1
PPY	0.91423	0.7	0.183764	Tier1
VEGFD	0.914201	0.9	0.12321	Tier1
SULT2A1	0.914125	0.8	0.143691	Tier1
VMO1	0.913434	0.8	0.164556	Tier1
IL17C	0.913363	0.8	0.168026	Tier1
CELA3A	0.912604	0.9	0.0936882	Tier1
PSPN	0.912448	0.9	0.0972883	Tier1
IL10	0.912361	0.7	0.174833	Tier1
C2	0.911285	0.8	0.13135	Tier1
CCL8	0.911029	0.7	0.204405	Tier1
CD46	0.910786	0.9	0.0943922	Tier1
KLK4	0.910428	0.9	0.10041	Tier1
MMP12	0.910265	0.7	0.205415	Tier1
IL7R	0.909884	1	0.0538995	Tier1
CST3	0.909794	0.9	0.115322	Tier1
WARS	0.909627	0.9	0.0868902	Tier1
CRTAM	0.909268	0.7	0.185038	Tier1
ADA2	0.909167	0.9	0.0793139	Tier1
FCGR2A	0.908549	0.9	0.0932132	Tier1
AXL	0.908447	0.9	0.0964977	Tier1
ADCYAP1R1	0.908405	0.8	0.145558	Tier1
IGFBP3	0.908218	0.9	0.0983085	Tier1
PTGDS	0.90788	0.9	0.0883805	Tier1
ADAM22	0.906317	0.7	0.172786	Tier1
CSTB	0.905733	0.9	0.0942973	Tier1
TFPI	0.905284	0.9	0.0971913	Tier1
LAP3	0.904745	0.5	0.272967	Tier1
GCNT1	0.903751	0.7	0.19848	Tier1
NRP1	0.903677	0.9	0.0988494	Tier1
CD55	0.903506	0.9	0.0839122	Tier1
OSMR	0.903444	0.9	0.0930528	Tier1
PI3	0.902591	0.9	0.103962	Tier1
CALB2	0.902116	0.8	0.131912	Tier1
CEACAM5	0.901836	0.8	0.161741	Tier1
BSG	0.901574	0.7	0.179153	Tier1
MCAM	0.90142	0.9	0.099454	Tier1
FABP6	0.901405	0.8	0.125656	Tier1
VAMP5	0.901373	0.7	0.185589	Tier1
ANGPT2	0.900567	0.8	0.149316	Tier1
CD93	0.900182	0.9	0.0917878	Tier1
CRHR1	0.900101	0.8	0.161007	Tier1
PRCP	0.899836	0.9	0.0822922	Tier1
IL1RL2	0.899218	0.8	0.159236	Tier1
ICAM1	0.899039	0.9	0.0833079	Tier1
OXT	0.898867	0.6	0.243478	Tier1
EPHX2	0.898628	0.8	0.144244	Tier1
LPO	0.898427	0.8	0.130927	Tier1
SPARCL1	0.898392	0.9	0.0798351	Tier1
GGH	0.8967	0.9	0.0973626	Tier1
HYAL1	0.896684	0.9	0.0724614	Tier1
CTSZ	0.896128	0.9	0.0886559	Tier1
CCN5	0.895828	0.9	0.0833025	Tier1
WIF1	0.895788	0.8	0.163774	Tier1
CPVL	0.895032	0.8	0.148444	Tier1
VASN	0.894988	0.9	0.0905835	Tier1
PRSS2	0.894891	0.9	0.0825633	Tier1
CD163	0.894873	0.9	0.0854658	Tier1
GSAP	0.894049	0.7	0.205505	Tier1
IL6R	0.89297	0.9	0.0999162	Tier1
ART3	0.89202	0.9	0.0866262	Tier1
PECAM1	0.892004	0.8	0.153032	Tier1
CHL1	0.892003	0.9	0.0977765	Tier1
ULBP2	0.891803	0.6	0.241189	Tier1
PSMA1	0.891099	0.9	0.118171	Tier1
SLITRK2	0.890496	0.8	0.165157	Tier1
TNC	0.890216	0.9	0.0955726	Tier1
RTN4R	0.890171	0.8	0.161208	Tier1
HLA.E	0.889643	0.5	0.28547	Tier1
IL13	0.889603	0.8	0.14092	Tier1
CLEC4A	0.888247	0.7	0.204714	Tier1
TNFRSF10A	0.888225	0.7	0.198223	Tier1
CCL14	0.887674	0.9	0.107279	Tier1
HEBP1	0.887474	0.8	0.13104	Tier1
NCAM1	0.88731	0.9	0.101497	Tier1
ANG	0.886998	0.9	0.11584	Tier1
NID1	0.886772	0.9	0.110896	Tier1
MEP1B	0.886664	0.8	0.128111	Tier1
SLC16A1	0.886522	0.8	0.15266	Tier1
ANPEP	0.886108	0.9	0.0841308	Tier1
PAMR1	0.886083	1	0.0445853	Tier1
SPINK4	0.886071	0.9	0.112831	Tier1
CSF2RA	0.884163	0.8	0.128746	Tier1
DPP4	0.88383	0.9	0.0776655	Tier1
HSPG2	0.883623	0.9	0.0830157	Tier1
FKBP7	0.883316	0.6	0.256401	Tier1
AOC3	0.883108	0.9	0.0947318	Tier1
KAZALD1	0.88263	0.8	0.128925	Tier1
THBS4	0.882542	0.8	0.123017	Tier1
PDCD1	0.882379	0.8	0.158967	Tier1
CR2	0.88218	0.9	0.0989133	Tier1
GP1BA	0.881837	0.9	0.116442	Tier1
DNAJB8	0.881532	0.7	0.165811	Tier1
CHI3L1	0.880943	0.8	0.123092	Tier1
REG1A	0.880255	0.9	0.0969599	Tier1
SSC5D	0.879424	0.9	0.0767129	Tier1
TIMD4	0.879146	0.9	0.0853702	Tier1
KLK1	0.87891	0.6	0.217011	Tier1
IGSF3	0.878586	0.7	0.182658	Tier1
PRTG	0.877165	0.7	0.16649	Tier1
SLC39A5	0.877018	0.7	0.169998	Tier1
KIT	0.876523	0.9	0.0988087	Tier1
TGFBI	0.876459	0.9	0.0962691	Tier1
DUOX2	0.876343	0.8	0.150848	Tier1
CST5	0.876206	0.8	0.120907	Tier1
IL11	0.875624	0.6	0.231412	Tier1
EPO	0.875391	0.8	0.139469	Tier1
IGFBP6	0.874813	0.9	0.0857561	Tier1
SLAMF6	0.874629	0.7	0.182763	Tier1
CD200R1	0.874426	0.7	0.201187	Tier1
RARRES2	0.874369	0.8	0.12072	Tier1
GRPEL1	0.874039	0.6	0.236725	Tier1
COMP	0.8731	0.9	0.0995577	Tier1
F7	0.872821	0.9	0.0715969	Tier1
ACE2	0.872551	0.9	0.111292	Tier1
MFAP3	0.872215	0.8	0.136671	Tier1
TNR	0.871841	0.6	0.207571	Tier1
NFASC	0.871375	0.8	0.152191	Tier1
TFF3	0.870695	0.7	0.166234	Tier1
AREG	0.870181	0.6	0.226802	Tier1
VTCN1	0.869971	0.8	0.136948	Tier1
ITM2A	0.867066	0.7	0.200664	Tier1
CD59	0.866913	0.9	0.104877	Tier1
SSB	0.866908	0.6	0.221485	Tier1
FASLG	0.866133	0.8	0.121255	Tier1
MDGA1	0.864468	0.8	0.137526	Tier1
RNASET2	0.864431	0.9	0.0920536	Tier1
NPTN	0.864265	0.8	0.124493	Tier1
LY96	0.863672	0.8	0.137758	Tier1
GUSB	0.863587	0.9	0.105701	Tier1
ARNT	0.862771	0.8	0.160859	Tier1
CRISP2	0.862584	0.9	0.116505	Tier1
BCAN	0.861941	0.8	0.15486	Tier1
TAFA5	0.861494	0.5	0.258859	Tier1
F9	0.861176	0.8	0.119849	Tier1
FCGR3B	0.861104	0.8	0.136406	Tier1
CLSTN2	0.859514	0.7	0.16129	Tier1
IL4R	0.859469	0.6	0.205099	Tier1
CCL19	0.859331	0.7	0.202838	Tier1
PROC	0.859278	0.9	0.0883649	Tier1
ADGRB3	0.858738	0.7	0.167244	Tier1
RAB6B	0.858727	0.7	0.191775	Tier1
TFRC	0.857999	0.9	0.0998172	Tier1
ACP6	0.85739	0.7	0.185078	Tier1
CGA	0.857319	0.7	0.165486	Tier1
PADI2	0.856356	0.7	0.168757	Tier1
TIMP1	0.855991	0.9	0.0914567	Tier1
GPC1	0.855478	0.8	0.152761	Tier1
ANGPTL3	0.854057	0.9	0.0751415	Tier1
MERTK	0.848086	0.6	0.215979	Tier1
IL10RA	0.847584	0.7	0.176649	Tier1
PCDH1	0.847142	0.5	0.275838	Tier1
ASGR1	0.846696	0.5	0.250227	Tier1
CD70	0.846644	0.5	0.26238	Tier1
IL20	0.845902	0.7	0.17547	Tier1
ATP6V1D	0.845874	0.6	0.238029	Tier1
TNFRSF9	0.845777	0.5	0.258997	Tier1
GHRHR	0.845522	0.7	0.187503	Tier1
HS3ST3B1	0.845049	0.6	0.247299	Tier1
SCGB3A2	0.844471	0.6	0.246769	Tier1
CD5	0.844374	0.6	0.21083	Tier1
FCN2	0.843893	0.8	0.135733	Tier1
LYPD1	0.842189	0.6	0.200935	Tier1
FCGR2B	0.841123	0.8	0.151632	Tier1
LTO1	0.838974	0.8	0.117268	Tier1
CXADR	0.838538	0.8	0.122891	Tier1
COPE	0.838156	0.6	0.214348	Tier1
MTPN	0.837061	0.7	0.166866	Tier1
TMPRSS5	0.836276	0.8	0.138869	Tier1
DPP7	0.83577	0.5	0.298327	Tier1
CCL7	0.834588	0.8	0.120249	Tier1
ANXA5	0.834367	0.8	0.134897	Tier1
PNLIPRP2	0.834047	0.5	0.256652	Tier1
AMBN	0.833419	0.7	0.186202	Tier1
GFRA1	0.832756	0.7	0.182382	Tier1
CTSD	0.83167	0.8	0.151973	Tier1
FGF5	0.831198	0.6	0.212392	Tier1
TCL1B	0.831015	0.7	0.155682	Tier1
JCHAIN	0.830884	0.7	0.18232	Tier1
CA14	0.830322	0.8	0.119139	Tier1
GALNT2	0.829963	0.7	0.18803	Tier1
TPT1	0.829792	0.7	0.181505	Tier1
PTPRM	0.829741	0.5	0.249197	Tier1
DPP10	0.829584	0.7	0.161396	Tier1
SCG2	0.828858	0.7	0.175412	Tier1
DCTN6	0.828576	0.5	0.263097	Tier1
TACSTD2	0.828235	0.7	0.160297	Tier1
NDRG1	0.826906	0.6	0.22871	Tier1
CTSV	0.826766	0.8	0.140173	Tier1
MATN3	0.82661	0.6	0.242537	Tier1
CD38	0.826404	0.6	0.228229	Tier1
FOXO3	0.8263	0.5	0.260835	Tier1
CSF3	0.826194	0.7	0.191244	Tier1
PM20D1	0.823958	0.8	0.149063	Tier1
EPHA2	0.82294	0.5	0.249935	Tier1
HK2	0.822217	0.8	0.149913	Tier1
KRT14	0.821555	0.8	0.146374	Tier1
GCG	0.820194	0.6	0.209498	Tier1
HPGDS	0.819409	0.6	0.20147	Tier1
PRTN3	0.817067	0.6	0.211936	Tier1
VWF	0.816636	0.7	0.158593	Tier1
IGF1R	0.815477	0.6	0.233003	Tier1
F11R	0.814248	0.7	0.160725	Tier1
GFAP	0.813053	0.8	0.149188	Tier1
SCGN	0.809844	0.8	0.135066	Tier1
WNT9A	0.808403	0.5	0.256662	Tier1
EPHB6	0.807011	0.6	0.198767	Tier1
PLA2G10	0.806933	0.7	0.185087	Tier1
CDC27	0.804141	0.6	0.228145	Tier1
ITGA5	0.803987	0.9	0.0621745	Tier1
LGALS7_LGALS7B	0.803253	0.6	0.213389	Tier1
DSG3	0.802769	0.7	0.187334	Tier1
LAYN	0.801436	0.7	0.173498	Tier1
ST3GAL1	0.801042	0.7	0.164444	Tier1
ENTPD2	0.801003	0.8	0.136722	Tier1
PROK1	0.800758	0.7	0.175701	Tier1
GP6	0.800578	0.6	0.197462	Tier1
MOG	0.800499	0.8	0.138646	Tier1
CHEK2	0.799967	0.8	0.135559	Tier1
KCNIP4	0.79892	0.8	0.130048	Tier1
IL19	0.798196	0.7	0.166655	Tier1
LRRN1	0.797405	0.8	0.133313	Tier1
CDSN	0.797363	0.7	0.171111	Tier1
SIRT5	0.796347	0.5	0.258228	Tier1
DPP6	0.796329	0.6	0.221623	Tier1
CNTNAP2	0.795621	0.7	0.177416	Tier1
FCRL3	0.795548	0.5	0.235273	Tier1
ITGB2	0.794704	0.8	0.117725	Tier1
FMR1	0.787881	0.6	0.222148	Tier1
CLEC4G	0.787154	0.5	0.238787	Tier1
CDHR1	0.786798	0.5	0.246088	Tier1
COL1A1	0.785285	0.8	0.13818	Tier1
HNMT	0.785213	0.6	0.194834	Tier1
CES1	0.783648	0.8	0.13656	Tier1
KRT5	0.783583	0.6	0.204536	Tier1
APOH	0.783159	0.6	0.220656	Tier1
CES3	0.782838	0.8	0.144663	Tier1
EBI3_IL27	0.781486	0.6	0.201861	Tier1
GPR37	0.781287	0.7	0.147623	Tier1
CD4	0.779221	0.6	0.192978	Tier1
CCL25	0.778043	0.8	0.140248	Tier1
HLA.DRA	0.777407	0.8	0.142567	Tier1
CDH15	0.776127	0.5	0.273603	Tier1
CXCL17	0.776054	0.7	0.148962	Tier1
RSPO3	0.776022	0.5	0.233496	Tier1
RCOR1	0.77561	0.7	0.170289	Tier1
SLAMF8	0.774516	0.7	0.181458	Tier1
F3	0.77432	0.6	0.186021	Tier1
ITGA11	0.773767	0.6	0.206306	Tier1
ATP6AP2	0.773723	0.6	0.197586	Tier1
GLT8D2	0.773681	0.6	0.195963	Tier1
RRM2	0.773031	0.5	0.257633	Tier1
IL2RB	0.772928	0.5	0.273314	Tier1
SEZ6L2	0.772278	0.5	0.229814	Tier1
CD207	0.771567	0.6	0.202905	Tier1
NPPC	0.771118	0.6	0.204523	Tier1
AOC1	0.769182	0.7	0.144885	Tier1
IL34	0.76858	0.6	0.217945	Tier1
EPHA10	0.767783	0.6	0.197401	Tier1
ADAM15	0.767734	0.6	0.220273	Tier1
UXS1	0.766168	0.6	0.202774	Tier1
NTproBNP	0.765937	0.6	0.2049	Tier1
TNFAIP8	0.76588	0.6	0.221952	Tier1
BLMH	0.765767	0.8	0.139018	Tier1
PPM1A	0.765733	0.5	0.237894	Tier1
GFRA3	0.765425	0.7	0.182059	Tier1
CEP164	0.764946	0.6	0.189698	Tier1
PDP1	0.764228	0.6	0.207102	Tier1
FCAR	0.763751	0.8	0.111347	Tier1
GGT5	0.763367	0.6	0.209508	Tier1
IL15	0.759305	0.5	0.252661	Tier1
IL32	0.759027	0.7	0.155145	Tier1
NAAA	0.757966	0.6	0.210682	Tier1
CCL28	0.75749	0.6	0.218626	Tier1
PDCD1LG2	0.755733	0.6	0.192665	Tier1
IDUA	0.75558	0.7	0.172637	Tier1
CXCL12	0.755097	0.6	0.201803	Tier1
MSTN	0.754716	0.7	0.164246	Tier1
TSHB	0.754602	0.5	0.258926	Tier1
CD244	0.754466	0.5	0.225111	Tier1
BAG3	0.754313	0.5	0.252407	Tier1
LY75	0.75029	0.8	0.124514	Tier1
LSM1	0.746576	0.6	0.203563	Tier1
LYPD8	0.744574	0.6	0.183319	Tier1
DPEP1	0.744386	0.7	0.157789	Tier1
AHSP	0.743794	0.6	0.216526	Tier1
ARTN	0.743042	0.5	0.228699	Tier1
IL1RN	0.742543	0.5	0.235819	Tier1
AMN	0.741634	0.6	0.191461	Tier1
IDI2	0.739693	0.6	0.206189	Tier1
IL6	0.738425	0.6	0.195664	Tier1
LCN2	0.737161	0.6	0.205852	Tier1
CBLN4	0.736989	0.6	0.176849	Tier1
GPC5	0.735337	0.6	0.177865	Tier1
SELP	0.734632	0.7	0.165547	Tier1
CD200	0.734249	0.6	0.200902	Tier1
CD164	0.733357	0.5	0.216021	Tier1
IFNG	0.733186	0.5	0.235904	Tier1
CA12	0.731343	0.5	0.241941	Tier1
DEFA1_DEFA1B	0.729493	0.6	0.183569	Tier1
TNF	0.728792	0.5	0.232361	Tier1
CXCL14	0.728372	0.6	0.177468	Tier1
CCL18	0.726649	0.5	0.217673	Tier1
SLITRK6	0.724141	0.6	0.185132	Tier1
C1QTNF1	0.722899	0.7	0.16468	Tier1
ENTPD5	0.722232	0.5	0.254613	Tier1
CES2	0.721205	0.6	0.177814	Tier1
ANKRD54	0.720867	0.5	0.21743	Tier1
AKR1C4	0.719229	0.6	0.176075	Tier1
TNFRSF19	0.714662	0.5	0.212854	Tier1
GALNT3	0.713979	0.6	0.201928	Tier1
IDS	0.709838	0.6	0.205393	Tier1
PHOSPHO1	0.709208	0.6	0.200109	Tier1
ENTPD6	0.706006	0.6	0.202705	Tier1
FLRT2	0.705503	0.5	0.242186	Tier1
TNFSF12	0.703861	0.5	0.230101	Tier1
SCARB2	0.703398	0.5	0.23496	Tier1
BAIAP2	0.698429	0.6	0.199427	Tier1
ITGB6	0.697826	0.6	0.175467	Tier1
SFRP1	0.697172	0.5	0.237601	Tier1
SLAMF1	0.696881	0.6	0.194254	Tier1
FAM3B	0.696285	0.6	0.180339	Tier1
PSRC1	0.689365	0.5	0.22774	Tier1
CLEC10A	0.686946	0.5	0.24331	Tier1
ADAMTS16	0.686609	0.6	0.179245	Tier1
CCL26	0.678992	0.5	0.242274	Tier1
DBI	0.678961	0.6	0.18854	Tier1
NAMPT	0.678301	0.5	0.227536	Tier1
HGF	0.677998	0.5	0.220171	Tier1
ANGPTL7	0.676017	0.5	0.22223	Tier1
DEFB4A_DEFB4B	0.675581	0.7	0.140098	Tier1
KIRREL2	0.668442	0.6	0.195465	Tier1
AMBP	0.668261	0.5	0.221027	Tier1
CA1	0.663973	0.6	0.182893	Tier1
CEBPB	0.663951	0.6	0.175668	Tier1
NPY	0.662018	0.6	0.187053	Tier1
DKK4	0.658903	0.5	0.216301	Tier1
GBP2	0.656276	0.6	0.190245	Tier1
BMP4	0.652097	0.5	0.226085	Tier1
CCL11	0.649409	0.5	0.208916	Tier1
ITGAM	0.648602	0.8	0.12016	Tier1
KLB	0.646483	0.6	0.160229	Tier1
CCL5	0.642623	0.6	0.183201	Tier1
CA2	0.641766	0.5	0.215056	Tier1
TMSB10	0.636489	0.6	0.172625	Tier1
DPEP2	0.632492	0.6	0.169588	Tier1
RTBDN	0.622443	0.5	0.191805	Tier1
LEFTY2	0.617064	0.5	0.202392	Tier1
IL17D	0.613999	0.5	0.212642	Tier1
TPPP3	0.601759	0.5	0.205502	Tier1
LBP	0.599479	0.5	0.185806	Tier1
PEBP1	0.583252	0.5	0.199606	Tier1
CNDP1	0.581119	0.7	0.122601	Tier1
LILRB4	0.577624	0.5	0.197276	Tier1
SOD1	0.570984	0.6	0.155094	Tier1
SELPLG	0.564758	0.5	0.190406	Tier1
ITGB7	0.558807	0.5	0.179839	Tier1
PLA2G2A	0.546835	0.5	0.185683	Tier1
MIF	0.511044	0.5	0.165483	Tier1
CD33	1.01557	1	0.0769269	Tier2
CD97	0.98139	1	0.0671162	Tier2
FABP1	1.06216	0.9	0.101041	Tier2
ENPP7	1.02695	0.9	0.0871893	Tier2
SIGLEC1	0.957211	0.9	0.122494	Tier2
XPNPEP2	0.952271	0.9	0.079461	Tier2
FGF19	0.950087	0.9	0.102418	Tier2
TREM2	0.942189	0.9	0.100377	Tier2
EPCAM	0.927621	0.9	0.0786584	Tier2
WISP2	0.888723	0.9	0.104259	Tier2
CCL24	0.884498	0.9	0.0996568	Tier2
SMPDL3A	0.88206	0.9	0.108413	Tier2
PILRB	0.85664	0.9	0.116746	Tier2
NT5E	0.998723	0.8	0.181159	Tier2
PRSS8	0.99455	0.8	0.178852	Tier2
OMD	0.95948	0.8	0.175356	Tier2
FABP2	0.956028	0.8	0.136314	Tier2
AGER	0.952269	0.8	0.182932	Tier2
VSTM1	0.950471	0.8	0.162613	Tier2
TFF2	0.939505	0.8	0.141902	Tier2
SERPINB8	0.938545	0.8	0.179002	Tier2
SDC1	0.916948	0.8	0.176435	Tier2
TNFRSF8	0.901707	0.8	0.160147	Tier2
IL10RB	0.896045	0.8	0.168903	Tier2
CTSF	0.891519	0.8	0.168061	Tier2
REN	0.8882	0.8	0.160854	Tier2
CD27	0.886693	0.8	0.161729	Tier2
WFDC2	0.884154	0.8	0.145709	Tier2
NELL1	0.879821	0.8	0.140711	Tier2
LAIR1	0.877238	0.8	0.158381	Tier2
GAL	0.871348	0.8	0.166034	Tier2
DCBLD2	0.868952	0.8	0.165197	Tier2
IL16	0.859714	0.8	0.162668	Tier2
TNFRSF13B	0.838645	0.8	0.147306	Tier2
SMOC2	0.83088	0.8	0.155094	Tier2
SIRPB1	0.815806	0.8	0.142838	Tier2
BST2	0.807884	0.8	0.142297	Tier2
WFIKKN2	0.80239	0.8	0.152611	Tier2
FST	0.800697	0.8	0.148051	Tier2
SMPD1	0.787184	0.8	0.139012	Tier2
KLK8	0.745743	0.8	0.142157	Tier2
COLEC12	1.01292	0.7	0.224839	Tier2
FCRL1	0.991293	0.7	0.204346	Tier2
TGFBR2	0.962476	0.7	0.192457	Tier2
FUT3_FUT5	0.958091	0.7	0.224548	Tier2
KLK11	0.954562	0.7	0.219877	Tier2
CAPG	0.951895	0.7	0.192639	Tier2
THY1	0.942926	0.7	0.189468	Tier2
FURIN	0.938635	0.7	0.190206	Tier2
SFTPD	0.925052	0.7	0.179262	Tier2
PRL	0.921441	0.7	0.194695	Tier2
CPM	0.91817	0.7	0.182638	Tier2
CDHR5	0.913835	0.7	0.181639	Tier2
AGRN	0.908458	0.7	0.21173	Tier2
BST1	0.903603	0.7	0.206519	Tier2
CHRDL2	0.896812	0.7	0.192621	Tier2
EPHA1	0.887818	0.7	0.198299	Tier2
DDC	0.874724	0.7	0.207698	Tier2
CD300C	0.865206	0.7	0.177577	Tier2
CD276	0.86134	0.7	0.168279	Tier2
B4GALT1	0.85415	0.7	0.202026	Tier2
CNTN5	0.849773	0.7	0.184935	Tier2
CXCL9	0.849414	0.7	0.188228	Tier2
ESM1	0.845855	0.7	0.174544	Tier2
ANGPTL4	0.845406	0.7	0.187048	Tier2
FLT4	0.841363	0.7	0.16941	Tier2
NCAN	0.834728	0.7	0.184934	Tier2
C4BPB	0.829382	0.7	0.188131	Tier2
MANSC1	0.824568	0.7	0.175387	Tier2
LTBR	0.82347	0.7	0.16748	Tier2
NECTIN4	0.818882	0.7	0.183927	Tier2
LGALS9	0.81789	0.7	0.181361	Tier2
LGALS4	0.812142	0.7	0.180812	Tier2
MSR1	0.80836	0.7	0.187766	Tier2
ICAM5	0.808157	0.7	0.174708	Tier2
ANXA10	0.803193	0.7	0.178778	Tier2
CRHBP	0.800993	0.7	0.165822	Tier2
SCG3	0.796195	0.7	0.188179	Tier2
NELL2	0.793603	0.7	0.165565	Tier2
OSCAR	0.790814	0.7	0.192427	Tier2
NBL1	0.780088	0.7	0.185037	Tier2
MEGF10	0.773779	0.7	0.187363	Tier2
CXCL10	0.771319	0.7	0.175169	Tier2
KLK6	0.768446	0.7	0.166013	Tier2
FGFBP1	0.759557	0.7	0.179503	Tier2
CPA2	0.758051	0.7	0.158747	Tier2
CKAP4	0.750739	0.7	0.16983	Tier2
REG4	0.735479	0.7	0.167739	Tier2
CHGB	0.727662	0.7	0.169998	Tier2
PON3	0.52403	0.7	0.112995	Tier2
PARK7	0.498139	0.7	0.118866	Tier2
VEGFA	1.29981	0.6	0.385457	Tier2
CST7	1.13715	0.6	0.287501	Tier2
FOLR1	1.03355	0.6	0.257992	Tier2
COL4A1	1.00667	0.6	0.28482	Tier2
CLC	0.954296	0.6	0.247862	Tier2
TFPI2	0.938426	0.6	0.229854	Tier2
MIA	0.934666	0.6	0.233665	Tier2
KITLG	0.930363	0.6	0.256549	Tier2
CD1C	0.922644	0.6	0.22951	Tier2
CD48	0.908654	0.6	0.224484	Tier2
L1CAM	0.905101	0.6	0.227485	Tier2
ADGRE2	0.90121	0.6	0.24895	Tier2
DLL1	0.887705	0.6	0.235904	Tier2
PLA2G15	0.865418	0.6	0.243085	Tier2
CSF1	0.861473	0.6	0.256615	Tier2
PCDH17	0.858932	0.6	0.222253	Tier2
MZB1	0.853077	0.6	0.22503	Tier2
MATN2	0.845618	0.6	0.21241	Tier2
GHRL	0.826475	0.6	0.227137	Tier2
CREG1	0.819742	0.6	0.220275	Tier2
CRLF1	0.815409	0.6	0.214785	Tier2
KDR	0.810809	0.6	0.241627	Tier2
LY6D	0.79985	0.6	0.196443	Tier2
CLEC1A	0.799003	0.6	0.238327	Tier2
FSTL3	0.795058	0.6	0.198593	Tier2
FGFR2	0.792735	0.6	0.20933	Tier2
SLIT2	0.787826	0.6	0.225741	Tier2
BTN2A1	0.787317	0.6	0.199654	Tier2
MRPL46	0.785783	0.6	0.217055	Tier2
CD58	0.785107	0.6	0.220308	Tier2
SEZ6L	0.783572	0.6	0.223506	Tier2
CD74	0.776421	0.6	0.230504	Tier2
HMOX1	0.770921	0.6	0.190032	Tier2
PKLR	0.756131	0.6	0.221446	Tier2
SCGB1A1	0.746477	0.6	0.186517	Tier2
CGREF1	0.742806	0.6	0.189403	Tier2
C1QA	0.723041	0.6	0.212919	Tier2
VNN2	0.718679	0.6	0.208387	Tier2
ADAMTS8	0.716002	0.6	0.193568	Tier2
PODXL2	0.714344	0.6	0.197763	Tier2
MUC13	0.709019	0.6	0.179807	Tier2
SPON1	0.697192	0.6	0.188343	Tier2
RGMA	0.695697	0.6	0.186786	Tier2
JAM2	0.692145	0.6	0.204076	Tier2
DNER	0.683238	0.6	0.194706	Tier2
CHRDL1	0.681627	0.6	0.176231	Tier2
HSPB6	0.674022	0.6	0.189225	Tier2
CDH3	0.656996	0.6	0.194588	Tier2
ENPP5	0.617608	0.6	0.180857	Tier2
ACAN	0.601822	0.6	0.177141	Tier2
TXNRD1	0.569501	0.6	0.146613	Tier2
NEFL	0.544294	0.6	0.149085	Tier2
SERPINB1	0.435574	0.6	0.121435	Tier2
PLIN1	1.04022	0.5	0.336694	Tier2
ADAM23	0.988935	0.5	0.31723	Tier2
IL13RA1	0.976838	0.5	0.295997	Tier2
AZU1	0.954434	0.5	0.336029	Tier2
APP	0.953352	0.5	0.332603	Tier2
EFNA4	0.926905	0.5	0.291569	Tier2
IL1R2	0.880918	0.5	0.267586	Tier2
PQBP1	0.87145	0.5	0.309852	Tier2
CCL22	0.87012	0.5	0.28687	Tier2
ERBB2	0.846547	0.5	0.260047	Tier2
POLR2F	0.844472	0.5	0.262743	Tier2
MASP1	0.837522	0.5	0.257101	Tier2
SETMAR	0.809768	0.5	0.269026	Tier2
THOP1	0.798763	0.5	0.276821	Tier2
LRP11	0.791137	0.5	0.259014	Tier2
SOST	0.787884	0.5	0.240049	Tier2
ICOSLG	0.787773	0.5	0.278034	Tier2
TNFRSF11B	0.770527	0.5	0.233202	Tier2
FRZB	0.769546	0.5	0.232402	Tier2
SIGLEC7	0.764995	0.5	0.237596	Tier2
CDON	0.763347	0.5	0.238454	Tier2
RGMB	0.761254	0.5	0.25485	Tier2
LAMP2	0.75906	0.5	0.262003	Tier2
MARCO	0.744391	0.5	0.255158	Tier2
SEMA3F	0.73927	0.5	0.232241	Tier2
ITGAV	0.738632	0.5	0.230762	Tier2
ERBB3	0.730968	0.5	0.265053	Tier2
TNFRSF12A	0.728702	0.5	0.254245	Tier2
TXNDC15	0.722314	0.5	0.217882	Tier2
CDH6	0.707101	0.5	0.222262	Tier2
SPOCK1	0.704389	0.5	0.239375	Tier2
CDH17	0.694974	0.5	0.21764	Tier2
CTSL	0.693979	0.5	0.242111	Tier2
IFNGR1	0.683843	0.5	0.20817	Tier2
ROR1	0.677722	0.5	0.233194	Tier2
GBP4	0.674009	0.5	0.22694	Tier2
LGMN	0.664616	0.5	0.240207	Tier2
PRELP	0.660608	0.5	0.210445	Tier2
ADA	0.655746	0.5	0.236463	Tier2
TNFRSF21	0.642372	0.5	0.199751	Tier2
PVR	0.638801	0.5	0.207163	Tier2
CTSS	0.626718	0.5	0.221731	Tier2
CX3CL1	0.62568	0.5	0.217029	Tier2
ADAM8	0.618785	0.5	0.199066	Tier2
GDF2	0.61578	0.5	0.206619	Tier2
CCL23	0.611759	0.5	0.196496	Tier2
FBP1	0.608753	0.5	0.213743	Tier2
GZMA	0.607789	0.5	0.21391	Tier2
NCS1	0.606968	0.5	0.189165	Tier2
LIFR	0.606051	0.5	0.192128	Tier2
MEPE	0.591504	0.5	0.191305	Tier2
ECE1	0.559981	0.5	0.205815	Tier2
RET	0.55892	0.5	0.182055	Tier2
CCL21	0.519898	0.5	0.184212	Tier2
NUDT5	0.43318	0.5	0.140894	Tier2
FYB1	0.342173	0.5	0.122482	Tier2
STC1	0.880145	0.7	0.216812	Tier3
IL18	0.831313	0.6	0.231884	Tier3
LEPR	0.608752	0.6	0.17758	Tier3
LYPD3	0.791547	0.6	0.218026	Tier3
MMP10	0.620447	0.6	0.165709	Tier3
TCL1A	0.609161	0.6	0.175945	Tier3
AGR2	0.95768	0.5	0.349742	Tier3
ANGPTL2	0.594069	0.5	0.214999	Tier3
APBB1IP	0.70686	0.5	0.23311	Tier3
BLVRB	0.564321	0.5	0.200659	Tier3
BOC	0.471216	0.5	0.170581	Tier3
CCL13	0.705253	0.5	0.231462	Tier3
CCT5	0.673488	0.5	0.24803	Tier3
CD28	0.786531	0.5	0.26007	Tier3
CLUL1	0.685646	0.5	0.244128	Tier3
CTSC	0.680797	0.5	0.229907	Tier3
HLAE	0.917837	0.5	0.338825	Tier3
NECTIN2	0.711701	0.5	0.246068	Tier3
NME3	0.864301	0.5	0.306694	Tier3
P4HB	0.550214	0.5	0.204136	Tier3
SLC39A14	0.592513	0.5	0.192576	Tier3
SORCS2	0.642011	0.5	0.229267	Tier3
TPP1	0.609138	0.5	0.213301	Tier3
TYRO3	0.668801	0.5	0.233348	Tier3
ZBTB17	0.816308	0.5	0.283339	Tier3

## Sheet: S7.Final Transformation Factors
Supplemental Table S7: Final transformation factors for 551 proteins
Protein	Slope	Slope.std
ADA	0.572599	0.23
ANGPT2	0.81473	0.1
CA9	1.04971	0.16
CCL19	1.0071	0.17
CCL20	1.02349	0.1
CCL3	0.783639	0.17
CCL8	0.80135	0.22
CD27	0.965844	0.24
CD28	0.854279	0.18
CD70	0.922336	0.23
CRTAM	0.860105	0.09
CSF1	0.838184	0.2
CXCL10	0.910304	0.08
CXCL9	0.902119	0.12
FASLG	0.922741	0.08
GZMA	0.610915	0.14
HGF	0.701529	0.28
HMOX1	0.948232	0.11
IL12A_IL12B	0.891437	0.07
IL15	1.01192	0.28
IL18	0.958635	0.07
KLRD1	0.896363	0.11
LAG3	0.87663	0.13
LGALS9	0.82073	0.16
MMP12	0.893146	0.05
PDCD1	0.909219	0.09
TNF	0.921754	0.04
TNFRSF4	0.855505	0.11
TNFRSF9	0.861832	0.13
CX3CL1	0.679863	0.22846
IL10	0.956352	0.188588
ICOSLG	0.585167	0.184767
ACE2	1.01872	0.135018
ACY1	0.990116	0.182126
ADA2	0.905788	0.0839568
ADAM15	0.765342	0.248017
ADAM22	0.659513	0.183696
ADAMTS8	0.883976	0.120423
ADGRB3	0.857922	0.259735
ADGRE2	0.832068	0.178919
AFP	0.980029	0.129376
AGER	0.746952	0.135702
AGXT	0.959318	0.0810991
ALDH3A1	0.807949	0.126914
AMBN	1.06309	0.0860843
ANG	1.13085	0.180135
ANGPTL2	0.406598	0.212307
ANGPTL4	0.914993	0.149312
ANGPTL7	0.879835	0.168314
ANXA10	0.944038	0.197054
APOH	0.712739	0.294604
ASAH2	0.886413	0.115334
ASGR1	0.835458	0.230211
B4GALT1	0.962755	0.233292
BAG3	0.79022	0.222078
BAIAP2	0.966357	0.230396
BCAN	0.967273	0.169676
BST1	0.789769	0.263442
BST2	1.06133	0.147013
C1QA	0.760006	0.19751
C4BPB	1.05203	0.212766
CA14	0.949191	0.166469
CA5A	1.03075	0.0958557
CALCA	0.993819	0.0964639
CBLIF	0.95138	0.110631
CBLN4	0.862053	0.0884626
CCL21	0.597355	0.130312
CCL22	0.877119	0.18129
CCL24	0.987063	0.186722
CCL25	1.02171	0.184052
CCL7	0.990906	0.131689
CCN3	0.937419	0.0817239
CD160	0.800992	0.122262
CD163	0.988551	0.148269
CD177	1.04139	0.140398
CD1C	0.751797	0.126875
CD200R1	0.679323	0.199014
CD207	0.747691	0.199256
CD22	0.897058	0.121797
CD276	0.83019	0.19017
CD300C	0.854614	0.179822
CD300E	0.850475	0.145858
CD300LF	0.765242	0.112104
CD300LG	0.973563	0.210665
CD48	0.827282	0.218632
CD79B	0.87746	0.0977764
CDCP1	0.910082	0.0880067
CDH15	0.876732	0.110536
CDH17	0.770955	0.181497
CDH3	0.851849	0.219907
CDH6	0.91162	0.263796
CDHR5	0.948332	0.186561
CDON	0.83484	0.160232
CELA3A	0.93263	0.167765
CES1	1.0525	0.0881676
CES2	0.969221	0.285368
CGA	0.972978	0.148277
CGREF1	0.982374	0.168315
CHGB	0.928148	0.177044
CHI3L1	0.780974	0.207179
CHIT1	0.896925	0.101983
CHRDL2	0.999464	0.20717
CLEC4C	0.885592	0.175397
CLEC4G	0.840337	0.214539
CLEC7A	0.941475	0.165484
CLSTN2	0.991684	0.165816
CLUL1	0.973344	0.112634
CNTN2	0.941991	0.106252
CNTN5	0.906238	0.123079
CNTNAP2	0.90094	0.156551
COL1A1	0.92693	0.0781244
COL4A1	1.00713	0.203666
COL9A1	0.948297	0.0364822
COPE	0.878965	0.244206
CPA2	1.01052	0.115958
CPB1	0.850477	0.12721
CPM	0.94281	0.20248
CR2	0.932387	0.108504
CRH	0.998411	0.0851487
CRISP2	1.02922	0.153832
CRNN	0.89115	0.124697
CRX	1.12331	0.251494
CST5	0.695163	0.180718
CTSH	0.857204	0.163554
CTSO	1.09249	0.216134
CXADR	0.892244	0.171385
CXCL17	0.927332	0.25275
DCTN6	0.560966	0.294284
DEFB4A_DEFB4B	0.917184	0.13986
DKKL1	0.989109	0.16903
DLK1	1.03313	0.112168
DLL1	0.892226	0.222261
DNER	0.934653	0.225527
DPEP1	0.961068	0.267841
DPP6	0.80107	0.219005
DRAXIN	0.947963	0.140881
DSG3	0.882153	0.294073
DSG4	0.99599	0.187427
DUOX2	0.978583	0.164281
EBI3_IL27	0.833113	0.127381
EDA2R	0.971908	0.0968746
ENPP7	0.985594	0.0819298
EPCAM	1.06052	0.106618
EPHA1	1.0073	0.208463
EPHA10	0.859005	0.2531
EPHX2	0.896201	0.16933
EPO	0.989025	0.12436
ESM1	0.775801	0.178972
F3	0.910349	0.25404
FABP1	0.947002	0.143155
FABP2	0.987084	0.148882
FABP4	0.95807	0.140299
FABP9	0.857488	0.153315
FAM3B	0.774432	0.254035
FAP	0.955644	0.121325
FCER2	0.881142	0.0780598
FCGR3B	0.921924	0.167267
FCN2	0.939802	0.229892
FCRL1	0.921955	0.0772562
FCRL2	0.952368	0.0845897
FCRL3	0.806349	0.223435
FCRL5	1.01608	0.0914367
FCRL6	0.836561	0.124063
FGF19	1.02606	0.116451
FGF21	1.02493	0.077033
FLRT2	0.727663	0.22439
FLT3LG	0.952758	0.166031
FLT4	0.989594	0.280007
FOLR3	1.02987	0.0644318
FST	0.687324	0.144581
FSTL3	0.962423	0.23151
FUCA1	0.972768	0.102817
FUT3_FUT5	1.08889	0.163954
GAL	0.893435	0.130174
GALNT2	0.609078	0.20288
GFRA1	0.825271	0.181162
GFRA3	0.908243	0.214747
GH1	0.948821	0.0874316
GH2	1.04831	0.143422
GHRL	0.842146	0.129774
GLT8D2	1.03543	0.1519
GP2	1.08097	0.218762
GPC1	0.948077	0.247996
GSTA1	1.01739	0.146365
HAO1	0.963748	0.0572493
HAVCR1	1.05146	0.0868611
HPGDS	0.6851	0.16962
HSP90B1	0.992145	0.201965
HSPB6	0.962815	0.270334
ICAM1	0.931391	0.168901
ICAM5	0.76491	0.18508
IFNGR2	1.11227	0.185866
IGFBP1	0.989451	0.0760787
IGFBP2	0.931979	0.0860459
IGSF3	0.809946	0.238269
IL10RB	0.880276	0.244148
IL11	0.894274	0.227356
IL12B	0.923332	0.0467344
IL17A	1.0916	0.126229
IL17RB	0.903257	0.17233
IL18BP	0.892014	0.158395
IL19	0.802785	0.132755
IL1R2	0.977469	0.205985
IL1RL1	1.02476	0.0761085
IL1RL2	0.886018	0.177555
IL1RN	0.704863	0.241887
IL2RA	0.985583	0.0830565
IL4R	0.852377	0.253018
IL5RA	0.904358	0.126796
ISM1	0.868235	0.136266
ITGAV	0.861344	0.202181
ITIH3	1.09941	0.139574
ITM2A	0.991026	0.279593
JAM2	0.699868	0.186108
KAZALD1	0.830657	0.127076
KIRREL2	0.741763	0.167882
KITLG	0.991241	0.0940372
KLK1	0.930509	0.0882615
KLK12	0.962809	0.150722
KLK4	0.999414	0.0421193
KLK6	0.793919	0.261462
KLK8	0.817949	0.205522
L1CAM	0.692238	0.274667
LAIR1	0.964785	0.110399
LAIR2	1.03463	0.100978
LAMP3	0.881823	0.110198
LAYN	0.677397	0.162932
LEP	1.00232	0.0679027
LEPR	0.810769	0.164579
LGALS7_LGALS7B	0.705765	0.0863076
LILRB2	0.955312	0.0853574
LILRB4	0.852899	0.226798
LILRB5	1.00258	0.10563
LRIG1	1.07195	0.256659
LRRN1	0.903748	0.163853
LTA	0.859677	0.146218
LTBR	0.761946	0.248548
LYPD1	1.00313	0.282448
LYPD3	0.755542	0.26034
MANSC1	0.969154	0.219482
MARCO	0.834235	0.147975
MATN2	0.952635	0.182861
MATN3	0.931156	0.0706731
MDGA1	0.905758	0.147059
MEGF10	0.873638	0.213605
MEP1B	0.982997	0.13505
MERTK	0.827017	0.231587
MIA	0.883234	0.169534
MICB_MICA	0.88598	0.0810063
MILR1	0.875668	0.197374
MME	0.963737	0.19393
MMP3	1.03495	0.0519383
MOG	0.949814	0.134919
MSLN	1.07186	0.215349
MSR1	0.990079	0.0791353
MSTN	0.966304	0.133011
MZB1	0.916283	0.231113
NBL1	0.686067	0.225094
NCAN	0.969301	0.0800778
NDRG1	0.623508	0.249388
NELL2	0.975349	0.11328
NFASC	0.843834	0.1645
NOS3	0.83207	0.146684
NOTCH3	0.921899	0.185805
NPPC	0.857248	0.177904
NPTN	0.908823	0.18866
NRP2	1.04412	0.241126
OBP2B	0.858121	0.143755
ODAM	0.717128	0.190012
OMD	0.94125	0.101229
OMG	1.01832	0.1849
OPTC	1.05754	0.280411
OSCAR	0.904159	0.26788
OXT	0.978767	0.0755701
PAEP	0.980002	0.0885274
PCDH17	0.997031	0.265093
PCSK9	0.951933	0.135702
PGF	0.706907	0.26239
PI3	0.629274	0.112269
PLA2G2A	0.657564	0.175969
PLAT	0.792522	0.220653
PNLIPRP2	0.896504	0.0386544
PPY	0.93703	0.0672492
PRL	1.02474	0.0998565
PROK1	0.91514	0.110792
PRSS8	1.1155	0.157864
PRTG	0.701634	0.231458
PSG1	0.907112	0.111478
PTPRN2	0.993038	0.150823
PTS	0.96421	0.256982
RBP5	0.767649	0.143276
REG1A	1.06526	0.154747
REG1B	1.08306	0.117373
REG3A	1.0105	0.0738139
REN	0.999799	0.136265
RET	0.827384	0.252571
RGMA	0.903537	0.148574
RGMB	0.693448	0.229696
ROR1	0.788172	0.263392
RRM2	0.738225	0.157698
RTBDN	0.874822	0.131923
SCARB2	0.883248	0.247317
SCG2	0.963519	0.117136
SCG3	0.950482	0.111857
SCGB1A1	0.9195	0.112456
SCGB3A2	1.01936	0.164847
SDC1	0.990767	0.089656
SELE	0.98262	0.0939873
SEMA3F	0.695207	0.201848
SERPINA12	0.999659	0.0516131
SERPINA9	0.909753	0.12501
SEZ6L	0.968996	0.123922
SEZ6L2	0.96338	0.282336
SIGLEC1	0.97368	0.124154
SIGLEC10	0.855162	0.173861
SIGLEC15	1.02384	0.257556
SIGLEC5	1.00895	0.103077
SIGLEC6	0.869261	0.137581
SIGLEC7	0.847357	0.214628
SIRPB1	0.930412	0.172106
SLAMF8	0.938211	0.17737
SLITRK2	0.899311	0.107639
SLITRK6	0.735383	0.221955
SMOC2	0.761031	0.146367
SMPD1	1.01173	0.18024
SMPDL3A	1.06187	0.16398
SORCS2	0.540525	0.18834
SOST	0.730207	0.196462
SPINK1	1.04636	0.119091
SPINK4	1.15743	0.217362
SPON1	0.977489	0.194552
SPP1	1.03655	0.090506
SSB	0.636097	0.22776
SSC4D	0.923194	0.0623926
STC1	0.994637	0.173635
TACSTD2	0.769445	0.172621
TAFA5	0.982938	0.188244
TFF2	0.91068	0.23027
TFF3	0.942167	0.249954
TFPI2	0.880164	0.28314
TFRC	1.15219	0.213325
THBS4	1.08948	0.128248
THY1	0.792665	0.242644
TIMD4	0.921409	0.115012
TMPRSS15	1.0697	0.18715
TMPRSS5	0.932208	0.238954
TNC	1.0176	0.128569
TNFRSF11A	0.819006	0.223476
TNFRSF13B	1.03868	0.0937702
TNFRSF19	0.664457	0.185021
TNFRSF21	0.731804	0.246501
TNFRSF6B	0.946242	0.173169
TNFRSF8	0.982437	0.0953352
TNFSF11	0.782162	0.132148
TNR	0.749361	0.190245
TREM2	0.989731	0.123501
TSHB	0.738724	0.215766
ULBP2	0.698115	0.202441
UMOD	1.10046	0.0802064
UXS1	0.495769	0.202188
VCAM1	0.910649	0.128692
VSIG4	1.02294	0.0777261
VWC2	0.776889	0.122579
WFDC2	1.09881	0.192927
WFIKKN2	0.971775	0.119738
WIF1	0.717571	0.176749
XCL1	0.787815	0.117367
XG	1.00759	0.177501
XPNPEP2	1.0258	0.0758105
BTN2A1	0.547937	0.170494
CD4	0.524424	0.171123
CD58	0.62948	0.286317
CRLF1	0.583979	0.185452
GGT5	0.599788	0.253068
HNMT	0.735732	0.162222
IL32	0.757808	0.283952
MEPE	0.652459	0.247664
NAAA	0.750954	0.278731
ZBTB17	0.59055	0.286094
CD200	0.637342	0.297512
DPP7	0.620791	0.252096
CDHR2	1.20008	0.080539
TPSAB1	1.12185	0.0728775
DUSP3	1.09149	0.19713
TCN2	1.0802	0.0397166
CRTAC1	1.06562	0.0609024
RELT	1.05954	0.0503319
TNFRSF1B	1.05503	0.0475745
EFNA1	1.05464	0.10718
RBP2	1.0529	0.111203
MYOC	1.04592	0.0498913
LDLR	1.04538	0.0636949
OGN	1.04471	0.0522049
SEMA7A	1.04327	0.0411806
CDH5	1.04094	0.0761913
MFAP5	1.04063	0.0668268
BCAM	1.03914	0.0982897
COL6A3	1.03887	0.0485889
INHBC	1.03882	0.101528
DSC2	1.03811	0.0616796
GAS6	1.03505	0.0289899
PLXNB2	1.03422	0.0366497
TNXB	1.03231	0.0448108
TNFSF13B	1.03164	0.0589402
B4GAT1	1.02879	0.06968
LILRA2	1.02864	0.0658542
CNTN1	1.02642	0.0690466
ENPP2	1.02624	0.0677203
GFOD2	1.01744	0.0458595
PDGFRB	1.0154	0.055314
THBS2	1.01509	0.047236
GRN	1.01296	0.0516225
TNFRSF10C	1.01161	0.0556967
MB	1.00987	0.0488996
GGT1	1.00874	0.065834
CCL15	1.00623	0.0445888
AMY2B	1.0062	0.0696265
CFC1	1.0049	0.124476
LILRB1	1.00416	0.0610202
ICAM3	1.0027	0.0498945
PLA2G7	1.00015	0.0376939
IGFBP7	0.999928	0.0715366
CD209	0.998898	0.043655
COL18A1	0.998841	0.0441192
SERPINA11	0.998828	0.0398003
ALPP	0.998794	0.0546541
PIK3IP1	0.996911	0.0521861
BPIFB1	0.996692	0.0507165
KIR3DL1	0.994871	0.099002
MEGF9	0.992787	0.0427149
CXCL16	0.992541	0.0391545
CA6	0.992321	0.0701209
CEACAM21	0.992241	0.100936
KRT18	0.991509	0.050527
ADGRE5	0.989698	0.0715379
RETN	0.989161	0.0681673
CTRB1	0.988464	0.0548759
LTBP2	0.988084	0.053587
DKK3	0.985817	0.045267
CCL16	0.98452	0.039444
IL18RAP	0.984349	0.0503933
HYOU1	0.983844	0.0514661
IL18R1	0.981764	0.132767
GUCA2A	0.980569	0.0269117
IGFBP4	0.980527	0.0608245
IL1R1	0.980286	0.080653
TGFBR3	0.978442	0.0498048
ADH4	0.977631	0.0553175
ADGRG1	0.976806	0.110532
IL17F	0.976274	0.107605
FCRLB	0.976169	0.11973
CD109	0.973849	0.0600432
GDF15	0.972361	0.0550186
DPT	0.971961	0.0436204
EPHB4	0.970498	0.0599981
AMY2A	0.970381	0.0622045
FAS	0.965701	0.052087
KIR2DL3	0.96115	0.0773126
TIMP4	0.959699	0.05408
PIGR	0.959596	0.0776964
SNCG	0.958468	0.103421
FETUB	0.956797	0.0650515
CPA1	0.956703	0.055733
PLA2G1B	0.954583	0.0587653
LY9	0.953475	0.128781
TNFRSF1A	0.952653	0.0423683
ACP5	0.952317	0.0491497
CTSB	0.951903	0.064739
PCOLCE	0.951786	0.0822853
CLPS	0.949969	0.068394
PILRA	0.949125	0.0467277
WFDC12	0.947276	0.125352
MFGE8	0.944604	0.0743264
TLR3	0.943961	0.0867127
NPTX1	0.943954	0.0538619
HAVCR2	0.943863	0.0470853
CALB1	0.941321	0.0783683
PTH1R	0.938258	0.146327
HSD11B1	0.936082	0.147044
SLAMF7	0.933441	0.11801
SCP2	0.932816	0.121643
EFEMP1	0.932719	0.0918459
TFF1	0.932148	0.0909038
SIRPA	0.931091	0.05407
APOM	0.92675	0.107777
MLN	0.926064	0.101634
CST6	0.920192	0.073611
CD14	0.91923	0.0903044
TNFRSF10B	0.915626	0.211257
VEGFD	0.914201	0.12321
PSPN	0.912448	0.0972883
IL7R	0.909884	0.0538995
CST3	0.909794	0.115322
WARS	0.909627	0.0868902
FCGR2A	0.908549	0.0932132
AXL	0.908447	0.0964977
IGFBP3	0.908218	0.0983085
PTGDS	0.90788	0.0883805
GCNT1	0.903751	0.19848
NRP1	0.903677	0.0988494
OSMR	0.903444	0.0930528
BSG	0.901574	0.179153
FABP6	0.901405	0.125656
CD93	0.900182	0.0917878
LPO	0.898427	0.130927
SPARCL1	0.898392	0.0798351
GGH	0.8967	0.0973626
CTSZ	0.896128	0.0886559
CCN5	0.895828	0.0833025
PRSS2	0.894891	0.0825633
IL6R	0.89297	0.0999162
ART3	0.89202	0.0866262
CHL1	0.892003	0.0977765
RTN4R	0.890171	0.161208
CCL14	0.887674	0.107279
NCAM1	0.88731	0.101497
ANPEP	0.886108	0.0841308
PAMR1	0.886083	0.0445853
CSF2RA	0.884163	0.128746
DPP4	0.88383	0.0776655
HSPG2	0.883623	0.0830157
AOC3	0.883108	0.0947318
SSC5D	0.879424	0.0767129
KIT	0.876523	0.0988087
TGFBI	0.876459	0.0962691
IGFBP6	0.874813	0.0857561
SLAMF6	0.874629	0.182763
COMP	0.8731	0.0995577
F7	0.872821	0.0715969
CD59	0.866913	0.104877
PROC	0.859278	0.0883649
TIMP1	0.855991	0.0914567
JCHAIN	0.830884	0.18232
CTSV	0.826766	0.140173
VWF	0.816636	0.158593
ITGA5	0.803987	0.0621745
ITGB2	0.794704	0.117725
CES3	0.782838	0.144663
HLA.DRA	0.777407	0.142567
AOC1	0.769182	0.144885
BLMH	0.765767	0.139018
PDCD1LG2	0.755733	0.192665
LY75	0.75029	0.124514
AMN	0.741634	0.191461
ITGB6	0.697826	0.175467
CD33	1.01557	0.0769269
PILRB	0.85664	0.116746
NT5E	0.998723	0.181159
CTSF	0.891519	0.168061
FURIN	0.938635	0.190206
CRHBP	0.800993	0.165822
